# Supplementary material for: Preoperative Fasting and General Anaesthesia Alter the Plasma Proteome
Source: Cancers (Basel). 2020 Aug 27;12(9):2439. doi: 10.3390/cancers12092439 (PMC7564209; doi:10.3390/cancers12092439)
Supplement: Supplementary file 1 [file cancers-12-02439-s001.zip]

Archive with 4 entries (3 files):
- cancers-908335 - SM conversion/
- cancers-908335 - SM conversion/cancers-908335 - Supplementary Figure.pdf
- cancers-908335 - SM conversion/cancers-908335-supplementary tables and datas.xlsx
- cancers-908335 - SM conversion/~$ncers-908335 - Supplementary Figure.docx
