# Supplementary material for: Preoperative Fasting and General Anaesthesia Alter the Plasma Proteome
Source: Cancers (Basel). 2020 Aug 27;12(9):2439. doi: 10.3390/cancers12092439 (PMC7564209; doi:10.3390/cancers12092439)
Supplement: Supplementary file 1 [file cancers-12-02439-s001.zip › cancers-908335 - SM conversion/cancers-908335-supplementary tables and datas.xlsx]

## Sheet: STable1
Supplementary Table 1. Proteins analyzed in the discovery cohort.
run	protein	nrSedated	meanSedatedZ	nrWake	meanWakeZ	meanDiffZ	pvalZ	meanDiffNPX	rname	uniprotID	OlinkPanel	proteinShortName	proteinName	chr	start	stop	geneName	uniprotID.1	strand
plex42	P2_101_PRL	159	0.581554	77	-1.20087	1.78242	8.27418e-31	2.0239	NA	NA	NA	NA	NA	NA	NA	NA	NA	NA	NA
p6_11	CRE_OID01329_GCG	97	-0.326197	76	1.07727	-1.40347	8.72976e-20	-1.53325	CRE_OID01329_GCG	P01275	CRE	GCG	Glucagon [Cleaved into: Glicentin; Glicentin-related polypeptide (GRPP); Oxyntomodulin (OXM) (OXY); Glucagon; Glucagon-like peptide 1 (GLP-1) (Incretin hormone); Glucagon-like peptide 1(7-37) (GLP-1(7-37)); Glucagon-like peptide 1(7-36) (GLP-1(7-36)); Glucagon-like peptide 2 (GLP-2)]	chr2	162999392	163008914	GCG	P01275	-
p6_11	DEV_OID01438_MYOC	100	-0.379969	77	0.936687	-1.31666	4.91243e-19	-1.01663	DEV_OID01438_MYOC	Q99972	DEV	MYOC	Myocilin (Myocilin 55 kDa subunit) (Trabecular meshwork-induced glucocorticoid response protein) [Cleaved into: Myocilin, N-terminal fragment (Myocilin 20 kDa N-terminal fragment); Myocilin, C-terminal fragment (Myocilin 35 kDa N-terminal fragment)]	chr1	171604557	171621823	MYOC	Q99972	-
p6_11	ODA_OID01034_ALDH3A1	98	0.443177	60	-0.774598	1.21777	3.98102e-16	1.78371	ODA_OID01034_ALDH3A1	P30838	ODA	ALDH3A1	Aldehyde dehydrogenase, dimeric NADP-preferring (EC 1.2.1.5) (ALDHIII) (Aldehyde dehydrogenase 3) (Aldehyde dehydrogenase family 3 member A1)	chr17	19641297	19652256	ALDH3A1	P30838	-
p6_11	CAM_OID01228_PROC	99	-0.121714	77	0.84631	-0.968024	1.51527e-15	-0.556835	CAM_OID01228_PROC	P04070	CAM	PROC	Vitamin K-dependent protein C (EC 3.4.21.69) (Anticoagulant protein C) (Autoprothrombin IIA) (Blood coagulation factor XIV) [Cleaved into: Vitamin K-dependent protein C light chain; Vitamin K-dependent protein C heavy chain; Activation peptide]	chr2	128176003	128186822	PROC	P04070	+
p6_11	CAM_OID01221_APOM	99	-0.189038	77	0.671052	-0.86009	1.10399e-14	-0.504282	CAM_OID01221_APOM	O95445	CAM	APOM	Apolipoprotein M (Apo-M) (ApoM) (Protein G3a)	chr6	31620193	31625987	APOM	O95445	+
p6_11	CAM_OID01239_F7	99	-0.100795	77	0.796209	-0.897004	7.44661e-14	-0.462227	CAM_OID01239_F7	P08709	CAM	F7	Coagulation factor VII (EC 3.4.21.21) (Proconvertin) (Serum prothrombin conversion accelerator) (SPCA) (Eptacog alfa) [Cleaved into: Factor VII light chain; Factor VII heavy chain]	chr13	113760105	113774995	F7	P08709	+
p6_11	CAM_OID01291_TGFBI	99	-0.15199	77	0.795194	-0.947184	8.6682e-14	-0.517506	CAM_OID01291_TGFBI	Q15582	CAM	TGFBI	Transforming growth factor-beta-induced protein ig-h3 (Beta ig-h3) (Kerato-epithelin) (RGD-containing collagen-associated protein) (RGD-CAP)	chr5	135364584	135399507	TGFBI	Q15582	+
p6_11	IRE_OID01011_DAPP1	98	-0.303617	75	0.698042	-1.00166	1.26459e-13	-1.98865	IRE_OID01011_DAPP1	Q9UN19	IRE	DAPP1	Dual adapter for phosphotyrosine and 3-phosphotyrosine and 3-phosphoinositide (hDAPP1) (B lymphocyte adapter protein Bam32) (B-cell adapter molecule of 32 kDa)	chr4	100737990	100791311	DAPP1	Q9UN19	+
plex42	CVD3_129_FABP4	159	0.303758	77	-0.62724	0.930998	1.44421e-13	1.21739	CVD3_129_FABP4	P15090	CVD3	FABP4	Fatty acid-binding protein, adipocyte (Adipocyte lipid-binding protein) (ALBP) (Adipocyte-type fatty acid-binding protein) (A-FABP) (AFABP) (Fatty acid-binding protein 4)	chr8	82390654	82395498	FABP4	P15090	-
p6_11	DEV_OID01401_MATN2	100	-0.0825402	77	0.817093	-0.899633	4.48601e-13	-0.551982	DEV_OID01401_MATN2	O00339	DEV	MATN2	Matrilin-2	chr8	98881068	99048944	MATN2	O00339	+
p6_11	DEV_OID01441_CDON	100	-0.10847	77	0.83309	-0.94156	4.52647e-13	-0.489292	DEV_OID01441_CDON	Q4KMG0	DEV	CDON	Cell adhesion molecule-related/down-regulated by oncogenes	chr11	125825691	125933230	CDON	Q4KMG0	-
p6_11	CAM_OID01232_SERPINA7	99	-0.056017	77	0.812677	-0.868694	6.14185e-13	-0.482802	CAM_OID01232_SERPINA7	P05543	CAM	SERPINA7	Thyroxine-binding globulin (Serpin A7) (T4-binding globulin)	chrX	105277197	105282729	SERPINA7	P05543	-
p6_11	CAM_OID01254_ENG	99	-0.175797	77	0.731366	-0.907163	9.03306e-13	-0.3262	CAM_OID01254_ENG	P17813	CAM	ENG	Endoglin (CD antigen CD105)	chr9	130577291	130617035	ENG	P17813	-
p6_11	DEV_OID01473_CD58	100	-0.160613	77	0.779553	-0.940166	1.08814e-12	-0.389286	DEV_OID01473_CD58	P19256	DEV	CD58	Lymphocyte function-associated antigen 3 (Ag3) (Surface glycoprotein LFA-3) (CD antigen CD58)	chr1	117057157	117113661	CD58	P19256	-
p6_11	DEV_OID01484_PAMR1	100	-0.0680872	77	0.785053	-0.85314	1.52969e-12	-0.488438	DEV_OID01484_PAMR1	Q6UXH9	DEV	PAMR1	Inactive serine protease PAMR1 (Peptidase domain-containing protein associated with muscle regeneration 1) (Regeneration-associated muscle protease homolog)	chr11	35453370	35551848	PAMR1	Q6UXH9	-
p6_11	CAM_OID01255_IGFBP3	99	-0.187232	77	0.780846	-0.968078	5.83222e-12	-0.583387	CAM_OID01255_IGFBP3	P17936	CAM	IGFBP3	Insulin-like growth factor-binding protein 3 (IBP-3) (IGF-binding protein 3) (IGFBP-3)	chr7	45951949	45961473	IGFBP3	P17936	-
p6_11	CAM_OID01295_VASN	99	-0.0467828	77	0.824357	-0.87114	7.12112e-12	-0.33378	CAM_OID01295_VASN	Q6EMK4	CAM	VASN	Vasorin (Protein slit-like 2)	chr16	4421849	4433529	VASN	Q6EMK4	+
p6_11	CAM_OID01305_FETUB	99	-0.114267	77	0.74455	-0.858817	1.56515e-11	-0.495829	CAM_OID01305_FETUB	Q9UGM5	CAM	FETUB	Fetuin-B (16G2) (Fetuin-like protein IRL685) (Gugu)	chr3	186353758	186370930	FETUB	Q9UGM5	+
p6_11	DEV_OID01472_IL13RA1	100	-0.0630608	77	0.79654	-0.859601	1.59586e-11	-0.331034	DEV_OID01472_IL13RA1	P78552	DEV	IL13RA1	Interleukin-13 receptor subunit alpha-1 (IL-13 receptor subunit alpha-1) (IL-13R subunit alpha-1) (IL-13R-alpha-1) (IL-13RA1) (Cancer/testis antigen 19) (CT19) (CD antigen CD213a1)	chrX	117861535	117928502	IL13RA1	P78552	+
p6_11	CAM_OID01227_F11	99	-0.0614432	77	0.745378	-0.806821	1.76944e-11	-0.414948	CAM_OID01227_F11	P03951	CAM	F11	Coagulation factor XI (FXI) (EC 3.4.21.27) (Plasma thromboplastin antecedent) (PTA) [Cleaved into: Coagulation factor XIa heavy chain; Coagulation factor XIa light chain]	chr4	187187099	187210835	F11	P03951	+
p6_11	CAM_OID01274_COMP	99	-0.270295	77	0.679725	-0.95002	3.68595e-11	-0.683013	CAM_OID01274_COMP	P49747	CAM	COMP	Cartilage oligomeric matrix protein (COMP) (Thrombospondin-5) (TSP5)	chr19	18893583	18902123	COMP	P49747	-
p6_11	CAM_OID01284_PTPRS	99	-0.153115	77	0.766766	-0.919881	4.26106e-11	-0.225149	CAM_OID01284_PTPRS	Q13332	CAM	PTPRS	Receptor-type tyrosine-protein phosphatase S (R-PTP-S) (EC 3.1.3.48) (Receptor-type tyrosine-protein phosphatase sigma) (R-PTP-sigma)	chr19	5158506	5340814	PTPRS	Q13332	-
p6_11	CAM_OID01273_NOTCH1	99	-0.0431961	77	0.776273	-0.819469	5.48128e-11	-0.301207	CAM_OID01273_NOTCH1	P46531	CAM	NOTCH1	Neurogenic locus notch homolog protein 1 (Notch 1) (hN1) (Translocation-associated notch protein TAN-1) [Cleaved into: Notch 1 extracellular truncation (NEXT); Notch 1 intracellular domain (NICD)]	chr9	139388896	139440314	NOTCH1	P46531	-
p6_11	DEV_OID01466_B4GAT1	100	-0.0425453	77	0.755248	-0.797794	6.13817e-11	-0.336199	DEV_OID01466_B4GAT1	O43505	DEV	B4GAT1	Beta-1,4-glucuronyltransferase 1 (EC 2.4.1.-) (I-beta-1,3-N-acetylglucosaminyltransferase) (iGnT) (N-acetyllactosaminide beta-1,3-N-acetylglucosaminyltransferase) (Poly-N-acetyllactosamine extension enzyme) (UDP-GlcNAc:betaGal beta-1,3-N-acetylglucosaminyltransferase 1)	chr11	66112843	66115163	B3GNT1	O43505	-
p6_11	DEV_OID01405_ACAN	100	-0.287763	77	0.627395	-0.915158	7.55246e-11	-0.363279	DEV_OID01405_ACAN	P16112	DEV	ACAN	Aggrecan core protein (Cartilage-specific proteoglycan core protein) (CSPCP) (Chondroitin sulfate proteoglycan core protein 1) (Chondroitin sulfate proteoglycan 1) [Cleaved into: Aggrecan core protein 2]	NA	NA	NA	NA	NA	NA
p6_11	MET_OID01187_CD1C	99	-0.175435	77	0.68618	-0.861615	8.71259e-11	-0.543382	MET_OID01187_CD1C	P29017	MET	CD1C	T-cell surface glycoprotein CD1c (CD antigen CD1c)	chr1	158259576	158263420	CD1C	P29017	+
plex42	ONC2_106_CEACAM1	159	-0.249978	77	0.516189	-0.766168	9.4135e-11	-0.202222	ONC2_106_CEACAM1	P13688	ONC2	CEACAM1	Carcinoembryonic antigen-related cell adhesion molecule 1 (Biliary glycoprotein 1) (BGP-1) (CD antigen CD66a)	chr19	43011456	43065386	CEACAM1	P13688	-
p6_11	DEV_OID01417_PDGFRB	100	-0.103765	77	0.687362	-0.791127	1.05746e-10	-0.385874	DEV_OID01417_PDGFRB	P09619	DEV	PDGFRB	Platelet-derived growth factor receptor beta (PDGF-R-beta) (PDGFR-beta) (EC 2.7.10.1) (Beta platelet-derived growth factor receptor) (Beta-type platelet-derived growth factor receptor) (CD140 antigen-like family member B) (Platelet-derived growth factor receptor 1) (PDGFR-1) (CD antigen CD140b)	chr5	149493400	149535435	PDGFRB	P09619	-
p6_11	DEV_OID01447_CD109	100	-0.210397	77	0.586605	-0.797002	1.43326e-10	-0.466171	DEV_OID01447_CD109	Q6YHK3	DEV	CD109	CD109 antigen (150 kDa TGF-beta-1-binding protein) (C3 and PZP-like alpha-2-macroglobulin domain-containing protein 7) (Platelet-specific Gov antigen) (p180) (r150) (CD antigen CD109)	chr6	74405508	74538040	CD109	Q6YHK3	+
p6_11	CAM_OID01256_PAM	99	-0.123268	77	0.724615	-0.847883	1.76885e-10	-0.388924	CAM_OID01256_PAM	P19021	CAM	PAM	Peptidyl-glycine alpha-amidating monooxygenase (PAM) [Includes: Peptidylglycine alpha-hydroxylating monooxygenase (PHM) (EC 1.14.17.3); Peptidyl-alpha-hydroxyglycine alpha-amidating lyase (EC 4.3.2.5) (Peptidylamidoglycolate lyase) (PAL)]	chr5	102089685	102366809	PAM	P19021	+
p6_11	CRE_OID01320_HS6ST1	97	-0.0985584	76	0.696285	-0.794843	2.09266e-10	-0.436617	CRE_OID01320_HS6ST1	O60243	CRE	HS6ST1	Heparan-sulfate 6-O-sulfotransferase 1 (HS6ST-1) (EC 2.8.2.-)	chr2	128994290	129076151	HS6ST1	O60243	-
p6_11	DEV_OID01455_ITGA5	100	-0.00707117	77	0.776859	-0.78393	2.30825e-10	-0.398602	DEV_OID01455_ITGA5	P08648	DEV	ITGA5	Integrin alpha-5 (CD49 antigen-like family member E) (Fibronectin receptor subunit alpha) (Integrin alpha-F) (VLA-5) (CD antigen CD49e) [Cleaved into: Integrin alpha-5 heavy chain; Integrin alpha-5 light chain]	chr12	54789045	54813244	ITGA5	P08648	-
p6_11	CAM_OID01218_PLXNB2	99	-0.088433	77	0.751902	-0.840335	2.88828e-10	-0.223881	CAM_OID01218_PLXNB2	O15031	CAM	PLXNB2	Plexin-B2 (MM1)	chr22	50713408	50746056	PLXNB2	O15031	-
p6_11	CRE_OID01380_BOC	97	-0.116176	76	0.766079	-0.882255	3.04231e-10	-0.425394	CRE_OID01380_BOC	Q9BWV1	CRE	BOC	Brother of CDO (Protein BOC)	chr3	112929850	113006303	BOC	Q9BWV1	+
p6_11	CAM_OID01306_ANGPTL3	99	-0.0537063	77	0.689411	-0.743117	3.20492e-10	-0.415952	CAM_OID01306_ANGPTL3	Q9Y5C1	CAM	ANGPTL3	Angiopoietin-related protein 3 (Angiopoietin-5) (ANG-5) (Angiopoietin-like protein 3) [Cleaved into: ANGPTL3(17-221); ANGPTL3(17-224)]	chr1	63063158	63071830	ANGPTL3	Q9Y5C1	+
p6_11	CAM_OID01279_TGFBR3	99	-0.0779773	77	0.727952	-0.805929	5.4026e-10	-0.439298	CAM_OID01279_TGFBR3	Q03167	CAM	TGFBR3	Transforming growth factor beta receptor type 3 (TGF-beta receptor type 3) (TGFR-3) (Betaglycan) (Transforming growth factor beta receptor III) (TGF-beta receptor type III)	chr1	92145902	92371892	TGFBR3	Q03167	-
plex42	INF_162_IL-10	159	0.228173	77	-0.471162	0.699334	8.79609e-10	1.25214	INF_162_IL-10	P22301	INF	IL-10	Interleukin-10 (IL-10) (Cytokine synthesis inhibitory factor) (CSIF)	chr1	206940947	206945839	IL10	P22301	-
p6_11	DEV_OID01456_PEAR1	100	-0.0322628	77	0.730627	-0.76289	1.606e-09	-0.497307	DEV_OID01456_PEAR1	Q5VY43	DEV	PEAR1	Platelet endothelial aggregation receptor 1 (hPEAR1) (Multiple epidermal growth factor-like domains protein 12) (Multiple EGF-like domains protein 12)	chr1	156863490	156886226	PEAR1	Q5VY43	+
p6_11	DEV_OID01476_CNTN4	100	-0.12388	77	0.690103	-0.813983	2.01466e-09	-0.423157	DEV_OID01476_CNTN4	Q8IWV2	DEV	CNTN4	Contactin-4 (Brain-derived immunoglobulin superfamily protein 2) (BIG-2)	chr3	2140497	3099645	CNTN4	Q8IWV2	+
p6_11	MET_OID01172_NOMO1	99	0.000340021	77	0.730813	-0.730473	2.91769e-09	-0.540492	MET_OID01172_NOMO1	Q15155	MET	NOMO1	Nodal modulator 1 (pM5 protein)	chr16	14927538	14990017	NOMO1	Q15155	+
p6_11	CRE_OID01366_SKAP1	97	-0.225441	76	0.560754	-0.786195	3.02579e-09	-0.746291	CRE_OID01366_SKAP1	Q86WV1	CRE	SKAP1	Src kinase-associated phosphoprotein 1 (Src family-associated phosphoprotein 1) (Src kinase-associated phosphoprotein of 55 kDa) (SKAP-55) (pp55)	chr17	46210802	46507637	SKAP1	Q86WV1	-
p6_11	CAM_OID01303_MEGF9	99	-0.11502	77	0.694808	-0.809828	3.35349e-09	-0.34557	CAM_OID01303_MEGF9	Q9H1U4	CAM	MEGF9	Multiple epidermal growth factor-like domains protein 9 (Multiple EGF-like domains protein 9) (Epidermal growth factor-like protein 5) (EGF-like protein 5)	chr9	123363091	123476748	MEGF9	Q9H1U4	-
p6_11	CAM_OID01217_NRP1	99	-0.091636	77	0.744725	-0.836361	3.85432e-09	-0.177776	CAM_OID01217_NRP1	O14786	CAM	NRP1	Neuropilin-1 (Vascular endothelial cell growth factor 165 receptor) (CD antigen CD304)	chr10	33466420	33625190	NRP1	O14786	-
p6_11	DEV_OID01427_CCL21	100	-0.0800396	77	0.696821	-0.77686	4.33441e-09	-0.370017	DEV_OID01427_CCL21	O00585	DEV	CCL21	C-C motif chemokine 21 (6Ckine) (Beta-chemokine exodus-2) (Secondary lymphoid-tissue chemokine) (SLC) (Small-inducible cytokine A21)	chr9	34709002	34710121	CCL21	O00585	-
p6_11	DEV_OID01431_IGF2R	100	0.0510545	77	0.73896	-0.687906	4.78907e-09	-0.349456	DEV_OID01431_IGF2R	P11717	DEV	IGF2R	Cation-independent mannose-6-phosphate receptor (CI Man-6-P receptor) (CI-MPR) (M6PR) (300 kDa mannose 6-phosphate receptor) (MPR 300) (Insulin-like growth factor 2 receptor) (Insulin-like growth factor II receptor) (IGF-II receptor) (M6P/IGF2 receptor) (M6P/IGF2R) (CD antigen CD222)	chr6	160390131	160534539	IGF2R	P11717	+
p6_11	MET_OID01179_LRP11	99	0.0136084	77	0.774905	-0.761297	5.16186e-09	-0.509919	MET_OID01179_LRP11	Q86VZ4	MET	LRP11	Low-density lipoprotein receptor-related protein 11 (LRP-11)	chr6	150139934	150186199	LRP11	Q86VZ4	-
p6_11	CAM_OID01260_TNXB	99	-0.192674	77	0.649389	-0.842062	5.57465e-09	-0.193381	CAM_OID01260_TNXB	P22105	CAM	TNXB	Tenascin-X (TN-X) (Hexabrachion-like protein)	chr6	32008931	32083111	TNXB	P22105	-
p6_11	DEV_OID01419_FCRL5	100	-0.111869	77	0.652685	-0.764554	6.56711e-09	-0.467635	DEV_OID01419_FCRL5	Q96RD9	DEV	FCRL5	Fc receptor-like protein 5 (FcR-like protein 5) (FcRL5) (BXMAS1) (Fc receptor homolog 5) (FcRH5) (Immune receptor translocation-associated protein 2) (CD antigen CD307e)	chr1	157483167	157522310	FCRL5	Q96RD9	-
p6_11	DEV_OID01403_MFGE8	100	-0.0955134	77	0.687139	-0.782653	6.84502e-09	-0.54469	DEV_OID01403_MFGE8	Q08431	DEV	MFGE8	Lactadherin (Breast epithelial antigen BA46) (HMFG) (MFGM) (Milk fat globule-EGF factor 8) (MFG-E8) (SED1) [Cleaved into: Lactadherin short form; Medin]	chr15	89441916	89456642	MFGE8	Q08431	-
p6_11	DEV_OID01458_CD99L2	100	0.0553247	77	0.754744	-0.699419	7.75675e-09	-0.311676	DEV_OID01458_CD99L2	Q8TCZ2	DEV	CD99L2	CD99 antigen-like protein 2 (MIC2-like protein 1) (CD antigen CD99)	chrX	149934810	150067289	CD99L2	Q8TCZ2	-
p6_11	MET_OID01188_GAL	99	-0.359464	77	0.423679	-0.783143	1.0277e-08	-0.777264	MET_OID01188_GAL	P22466	MET	GAL	Galanin peptides [Cleaved into: Galanin; Galanin message-associated peptide (GMAP)]	chr11	68451247	68458643	GAL	P22466	+
p6_11	CRE_OID01362_LRRN1	97	-0.259068	76	0.582881	-0.841949	1.10695e-08	-0.573094	CRE_OID01362_LRRN1	Q6UXK5	CRE	LRRN1	Leucine-rich repeat neuronal protein 1 (Neuronal leucine-rich repeat protein 1) (NLRR-1)	chr3	3841121	3889387	LRRN1	Q6UXK5	+
p6_11	ODA_OID01067_PLIN1	99	0.411636	75	-0.419293	0.83093	1.34216e-08	1.01031	ODA_OID01067_PLIN1	O60240	ODA	PLIN1	Perilipin-1 (Lipid droplet-associated protein)	chr15	90207596	90222658	PLIN1	O60240	-
p6_11	CAM_OID01300_OSMR	99	-0.0757896	77	0.694659	-0.770448	1.72224e-08	-0.309925	CAM_OID01300_OSMR	Q99650	CAM	OSMR	Oncostatin-M-specific receptor subunit beta (Interleukin-31 receptor subunit beta) (IL-31 receptor subunit beta) (IL-31R subunit beta) (IL-31R-beta) (IL-31RB)	chr5	38845960	38945698	OSMR	Q99650	+
p6_11	CAM_OID01238_MET	99	-0.0122274	77	0.716905	-0.729133	1.9393e-08	-0.279898	CAM_OID01238_MET	P08581	CAM	MET	Hepatocyte growth factor receptor (HGF receptor) (EC 2.7.10.1) (HGF/SF receptor) (Proto-oncogene c-Met) (Scatter factor receptor) (SF receptor) (Tyrosine-protein kinase Met)	chr7	116312444	116438440	MET	P08581	+
p6_11	CAM_OID01247_NCAM1	99	-0.15966	77	0.623924	-0.783584	2.094e-08	-0.349204	CAM_OID01247_NCAM1	P13591	CAM	NCAM1	Neural cell adhesion molecule 1 (N-CAM-1) (NCAM-1) (CD antigen CD56)	chr11	112831997	113149158	NCAM1	P13591	+
p6_11	CAM_OID01233_C2	99	0.0101997	77	0.695878	-0.685678	2.37597e-08	-0.405067	CAM_OID01233_C2	P06681	CAM	C2	Complement C2 (EC 3.4.21.43) (C3/C5 convertase) [Cleaved into: Complement C2b fragment; Complement C2a fragment]	chr6	31865562	31913449	C2	P06681	+
plex42	ONC2_184_MAD-homolog-5	159	-0.214967	77	0.443892	-0.658859	2.47686e-08	-0.352218	ONC2_184_MAD-homolog-5	Q99717	ONC2	MAD-homolog-5	Mothers against decapentaplegic homolog 5 (MAD homolog 5) (Mothers against DPP homolog 5) (JV5-1) (SMAD family member 5) (SMAD 5) (Smad5) (hSmad5)	chr5	135468534	135524435	SMAD5	Q99717	+
p6_11	CAM_OID01275_PLTP	99	-0.249784	77	0.42766	-0.677443	2.88626e-08	-0.299063	CAM_OID01275_PLTP	P55058	CAM	PLTP	Phospholipid transfer protein (Lipid transfer protein II)	chr20	44527399	44540794	PLTP	P55058	-
p6_11	DEV_OID01451_CLEC14A	100	-0.033431	77	0.730726	-0.764157	3.07022e-08	-0.453169	DEV_OID01451_CLEC14A	Q86T13	DEV	CLEC14A	C-type lectin domain family 14 member A (Epidermal growth factor receptor 5) (EGFR-5)	chr14	38723308	38725574	CLEC14A	Q86T13	-
p6_11	DEV_OID01491_CD209	100	-0.0801197	77	0.678605	-0.758724	3.13618e-08	-0.444261	DEV_OID01491_CD209	Q9NNX6	DEV	CD209	CD209 antigen (C-type lectin domain family 4 member L) (Dendritic cell-specific ICAM-3-grabbing non-integrin 1) (DC-SIGN) (DC-SIGN1) (CD antigen CD209)	chr19	7804879	7812464	CD209	Q9NNX6	-
p6_11	CAM_OID01281_EFEMP1	99	-0.138283	77	0.651911	-0.790194	3.79491e-08	-0.422154	CAM_OID01281_EFEMP1	Q12805	CAM	EFEMP1	EGF-containing fibulin-like extracellular matrix protein 1 (Extracellular protein S1-5) (Fibrillin-like protein) (Fibulin-3) (FIBL-3)	chr2	56093102	56151274	EFEMP1	Q12805	-
p6_11	CRE_OID01317_SIGLEC6	97	-0.084709	76	0.656621	-0.74133	4.05641e-08	-0.342061	CRE_OID01317_SIGLEC6	O43699	CRE	SIGLEC6	Sialic acid-binding Ig-like lectin 6 (Siglec-6) (CD33 antigen-like 1) (CDw327) (Obesity-binding protein 1) (OB-BP1) (CD antigen CD327)	chr19	52022779	52035110	SIGLEC6	O43699	-
p6_11	DEV_OID01414_INHBC	100	-0.0250519	77	0.714535	-0.739587	4.2508e-08	-0.43038	DEV_OID01414_INHBC	P55103	DEV	INHBC	Inhibin beta C chain (Activin beta-C chain)	chr12	57828543	57844611	INHBC	P55103	+
p6_11	CAM_OID01270_TIE1	99	0.00800459	77	0.728035	-0.720031	5.172e-08	-0.228406	CAM_OID01270_TIE1	P35590	CAM	TIE1	Tyrosine-protein kinase receptor Tie-1 (EC 2.7.10.1)	chr1	43766664	43788779	TIE1	P35590	+
p6_11	CAM_OID01267_ICAM3	99	-0.10633	77	0.627679	-0.734009	5.31185e-08	-0.328058	CAM_OID01267_ICAM3	P32942	CAM	ICAM3	Intercellular adhesion molecule 3 (ICAM-3) (CDw50) (ICAM-R) (CD antigen CD50)	chr19	10444452	10450499	ICAM3	P32942	-
p6_11	CAM_OID01307_LYVE1	99	-0.0333699	77	0.699211	-0.732581	5.95587e-08	-0.444346	CAM_OID01307_LYVE1	Q9Y5Y7	CAM	LYVE1	Lymphatic vessel endothelial hyaluronic acid receptor 1 (LYVE-1) (Cell surface retention sequence-binding protein 1) (CRSBP-1) (Extracellular link domain-containing protein 1) (Hyaluronic acid receptor)	chr11	10578513	10633236	LYVE1	Q9Y5Y7	-
plex42	ONC2_118_ITGAV	159	-0.239687	77	0.494939	-0.734626	6.12118e-08	-0.320681	ONC2_118_ITGAV	P06756	ONC2	ITGAV	Integrin alpha-V (Vitronectin receptor) (Vitronectin receptor subunit alpha) (CD antigen CD51) [Cleaved into: Integrin alpha-V heavy chain; Integrin alpha-V light chain]	chr2	187454792	187545628	ITGAV	P06756	+
p6_11	MET_OID01209_ROR1	99	-0.0387574	77	0.714993	-0.753751	6.34482e-08	-0.471624	MET_OID01209_ROR1	Q01973	MET	ROR1	Inactive tyrosine-protein kinase transmembrane receptor ROR1 (Neurotrophic tyrosine kinase, receptor-related 1)	chr1	64239693	64647181	ROR1	Q01973	+
p6_11	CAM_OID01230_ICAM1	99	-0.0302529	77	0.663492	-0.693745	1.08193e-07	-0.368913	CAM_OID01230_ICAM1	P05362	CAM	ICAM1	Intercellular adhesion molecule 1 (ICAM-1) (Major group rhinovirus receptor) (CD antigen CD54)	chr19	10381511	10397291	ICAM1	P05362	+
p6_11	CRE_OID01319_VEGFD	97	-0.224056	76	0.558894	-0.78295	1.21693e-07	-0.445909	CRE_OID01319_VEGFD	O43915	CRE	VEGFD	Vascular endothelial growth factor D (VEGF-D) (c-Fos-induced growth factor) (FIGF)	chrX	15363713	15402498	FIGF	O43915	-
p6_11	CRE_OID01387_FGF-21	97	0.434697	76	-0.363798	0.798495	1.32408e-07	1.40267	CRE_OID01387_FGF-21	Q9NSA1	CRE	FGF-21	Fibroblast growth factor 21 (FGF-21)	chr19	49258816	49261587	FGF21	Q9NSA1	+
p6_11	MET_OID01164_APEX1	98	0.459815	77	-0.282519	0.742334	1.3751e-07	0.623029	MET_OID01164_APEX1	P27695	MET	APEX1	DNA-(apurinic or apyrimidinic site) lyase (EC 3.1.-.-) (EC 4.2.99.18) (APEX nuclease) (APEN) (Apurinic-apyrimidinic endonuclease 1) (AP endonuclease 1) (APE-1) (REF-1) (Redox factor-1) [Cleaved into: DNA-(apurinic or apyrimidinic site) lyase, mitochondrial]	chr14	20923350	20925927	APEX1	P27695	+
plex42	NEU_190_NTRK3	159	-0.238252	77	0.491974	-0.730226	1.43901e-07	-0.398056	NEU_190_NTRK3	Q16288	NEU	NTRK3	NT-3 growth factor receptor (EC 2.7.10.1) (GP145-TrkC) (Trk-C) (Neurotrophic tyrosine kinase receptor type 3) (TrkC tyrosine kinase)	chr15	88418230	88799999	NTRK3	Q16288	-
p6_11	DEV_OID01482_OMD	100	-0.123026	77	0.617463	-0.740489	1.571e-07	-0.54778	DEV_OID01482_OMD	Q99983	DEV	OMD	Osteomodulin (Keratan sulfate proteoglycan osteomodulin) (KSPG osteomodulin) (Osteoadherin) (OSAD)	chr9	95176527	95186743	OMD	Q99983	-
p6_11	CAM_OID01282_FAP	99	-0.291868	77	0.523102	-0.81497	2.18251e-07	-0.347629	CAM_OID01282_FAP	Q12884	CAM	FAP	Prolyl endopeptidase FAP (EC 3.4.21.26) (170 kDa melanoma membrane-bound gelatinase) (Dipeptidyl peptidase FAP) (EC 3.4.14.5) (Fibroblast activation protein alpha) (FAPalpha) (Gelatine degradation protease FAP) (EC 3.4.21.-) (Integral membrane serine protease) (Post-proline cleaving enzyme) (Serine integral membrane protease) (SIMP) (Surface-expressed protease) (Seprase) [Cleaved into: Antiplasmi…	chr2	163027194	163101661	FAP	Q12884	-
p6_11	DEV_OID01485_ROBO1	100	-0.0136016	77	0.696429	-0.710031	2.35013e-07	-0.307587	DEV_OID01485_ROBO1	Q9Y6N7	DEV	ROBO1	Roundabout homolog 1 (Deleted in U twenty twenty) (H-Robo-1)	chr3	78646390	79816965	ROBO1	Q9Y6N7	-
p6_11	CAM_OID01241_KIT	99	-0.223585	77	0.552881	-0.776466	2.50395e-07	-0.442311	CAM_OID01241_KIT	P10721	CAM	KIT	Mast/stem cell growth factor receptor Kit (SCFR) (EC 2.7.10.1) (Piebald trait protein) (PBT) (Proto-oncogene c-Kit) (Tyrosine-protein kinase Kit) (p145 c-kit) (v-kit Hardy-Zuckerman 4 feline sarcoma viral oncogene homolog) (CD antigen CD117)	chr4	55524085	55606881	KIT	P10721	+
p6_11	CRE_OID01354_LRMP	97	0.502273	76	-0.229943	0.732217	2.65423e-07	1.0512	CRE_OID01354_LRMP	Q12912	CRE	LRMP	Lymphoid-restricted membrane protein (Protein Jaw1) [Cleaved into: Processed lymphoid-restricted membrane protein]	chr12	25173936	25261268	LRMP	Q12912	+
p6_11	IRE_OID01014_MASP1	99	-0.168514	75	0.588213	-0.756728	2.67989e-07	-0.340876	IRE_OID01014_MASP1	P48740	IRE	MASP1	Mannan-binding lectin serine protease 1 (EC 3.4.21.-) (Complement factor MASP-3) (Complement-activating component of Ra-reactive factor) (Mannose-binding lectin-associated serine protease 1) (MASP-1) (Mannose-binding protein-associated serine protease) (Ra-reactive factor serine protease p100) (RaRF) (Serine protease 5) [Cleaved into: Mannan-binding lectin serine protease 1 heavy chain; Mannan-bi…	chr3	186935942	187009810	MASP1	P48740	-
p6_11	CAM_OID01266_DPP4	99	-0.275683	77	0.460079	-0.735762	2.78053e-07	-0.42706	CAM_OID01266_DPP4	P27487	CAM	DPP4	Dipeptidyl peptidase 4 (EC 3.4.14.5) (ADABP) (Adenosine deaminase complexing protein 2) (ADCP-2) (Dipeptidyl peptidase IV) (DPP IV) (T-cell activation antigen CD26) (TP103) (CD antigen CD26) [Cleaved into: Dipeptidyl peptidase 4 membrane form (Dipeptidyl peptidase IV membrane form); Dipeptidyl peptidase 4 soluble form (Dipeptidyl peptidase IV soluble form)]	chr2	162848751	162931052	DPP4	P27487	-
p6_11	ODA_OID01053_NOS3	99	0.439032	74	-0.332547	0.77158	2.8285e-07	0.498216	ODA_OID01053_NOS3	P29474	ODA	NOS3	Nitric oxide synthase, endothelial (EC 1.14.13.39) (Constitutive NOS) (cNOS) (EC-NOS) (Endothelial NOS) (eNOS) (NOS type III) (NOSIII)	chr7	150688083	150711676	NOS3	P29474	+
p6_11	CRE_OID01392_MRC2	97	-0.0746185	76	0.667312	-0.741931	3.44795e-07	-0.3018	CRE_OID01392_MRC2	Q9UBG0	CRE	MRC2	C-type mannose receptor 2 (C-type lectin domain family 13 member E) (Endocytic receptor 180) (Macrophage mannose receptor 2) (Urokinase-type plasminogen activator receptor-associated protein) (UPAR-associated protein) (Urokinase receptor-associated protein) (CD antigen CD280)	chr17	60704762	60770958	MRC2	Q9UBG0	+
p6_11	MET_OID01150_ANGPTL1	99	-0.101729	77	0.637774	-0.739503	3.45511e-07	-0.404431	MET_OID01150_ANGPTL1	O95841	MET	ANGPTL1	Angiopoietin-related protein 1 (Angiopoietin-3) (ANG-3) (Angiopoietin-like protein 1)	chr1	178818840	178840187	ANGPTL1	O95841	-
p6_11	CAM_OID01286_GAS6	99	-0.049788	77	0.646561	-0.696349	4.24223e-07	-0.333805	CAM_OID01286_GAS6	Q14393	CAM	GAS6	Growth arrest-specific protein 6 (GAS-6) (AXL receptor tyrosine kinase ligand)	chr13	114523522	114567046	GAS6	Q14393	-
p6_11	CAM_OID01253_IL7R	92	-0.325788	76	0.47191	-0.797698	4.59729e-07	-0.413491	CAM_OID01253_IL7R	P16871	CAM	IL7R	Interleukin-7 receptor subunit alpha (IL-7 receptor subunit alpha) (IL-7R subunit alpha) (IL-7R-alpha) (IL-7RA) (CDw127) (CD antigen CD127)	chr5	35852797	35879705	IL7R	P16871	+
p6_11	IRE_OID00974_LY75	99	-0.15179	75	0.585883	-0.737672	5.07008e-07	-0.30382	IRE_OID00974_LY75	O60449	IRE	LY75	Lymphocyte antigen 75 (Ly-75) (C-type lectin domain family 13 member B) (DEC-205) (gp200-MR6) (CD antigen CD205)	chr2	160628362	160761260	LY75	O60449	-
p6_11	ODA_OID01107_FKBP1B	99	-0.176586	75	0.598371	-0.774956	5.26411e-07	-1.06815	ODA_OID01107_FKBP1B	P68106	ODA	FKBP1B	Peptidyl-prolyl cis-trans isomerase FKBP1B (PPIase FKBP1B) (EC 5.2.1.8) (12.6 kDa FK506-binding protein) (12.6 kDa FKBP) (FKBP-12.6) (FK506-binding protein 1B) (FKBP-1B) (Immunophilin FKBP12.6) (Rotamase) (h-FKBP-12)	chr2	24272571	24286551	FKBP1B	P68106	+
p6_11	IRE_OID00970_CCL11	99	-0.0855268	75	0.62344	-0.708967	5.33602e-07	-0.481565	IRE_OID00970_CCL11	P51671	IRE	CCL11	Eotaxin (C-C motif chemokine 11) (Eosinophil chemotactic protein) (Small-inducible cytokine A11)	chr17	32612687	32615353	CCL11	P51671	+
p6_11	CAM_OID01229_SERPINA5	99	-0.199987	77	0.490225	-0.690212	5.7501e-07	-0.539424	CAM_OID01229_SERPINA5	P05154	CAM	SERPINA5	Plasma serine protease inhibitor (Acrosomal serine protease inhibitor) (Plasminogen activator inhibitor 3) (PAI-3) (PAI3) (Protein C inhibitor) (PCI) (Serpin A5)	chr14	95027779	95059457	SERPINA5	P05154	+
p6_11	IRE_OID00940_IRAK4	99	-0.111096	75	0.589421	-0.700517	6.15286e-07	-1.0125	IRE_OID00940_IRAK4	Q9NWZ3	IRE	IRAK4	Interleukin-1 receptor-associated kinase 4 (IRAK-4) (EC 2.7.11.1) (Renal carcinoma antigen NY-REN-64)	chr12	44152747	44183346	IRAK4	Q9NWZ3	+
p6_11	CRE_OID01322_ENTPD6	97	0.0744317	76	0.679185	-0.604753	6.97589e-07	-0.237533	CRE_OID01322_ENTPD6	O75354	CRE	ENTPD6	Ectonucleoside triphosphate diphosphohydrolase 6 (NTPDase 6) (EC 3.6.1.6) (CD39 antigen-like 2)	chr20	25176329	25207365	ENTPD6	O75354	+
p6_11	ODA_OID01063_LTA4H	99	-0.350268	75	-0.156947	-0.19332	7.20546e-07	-0.191162	ODA_OID01063_LTA4H	P09960	ODA	LTA4H	Leukotriene A-4 hydrolase (LTA-4 hydrolase) (EC 3.3.2.6) (Leukotriene A(4) hydrolase)	chr12	96394606	96437298	LTA4H	P09960	-
p6_11	CAM_OID01287_SPARCL1	98	-0.0136244	77	0.665529	-0.679154	7.43374e-07	-0.210271	CAM_OID01287_SPARCL1	Q14515	CAM	SPARCL1	SPARC-like protein 1 (High endothelial venule protein) (Hevin) (MAST 9)	chr4	88394487	88452213	SPARCL1	Q14515	-
p6_11	CRE_OID01382_SLITRK2	97	-0.0883278	76	0.626406	-0.714734	7.96366e-07	-0.443187	CRE_OID01382_SLITRK2	Q9H156	CRE	SLITRK2	SLIT and NTRK-like protein 2	chrX	144899350	144907360	SLITRK2	Q9H156	+
p6_11	MET_OID01154_GRAP2	99	-0.184208	77	0.497734	-0.681942	8.01604e-07	-1.26846	MET_OID01154_GRAP2	O75791	MET	GRAP2	GRB2-related adapter protein 2 (Adapter protein GRID) (GRB-2-like protein) (GRB2L) (GRBLG) (GRBX) (Grf40 adapter protein) (Grf-40) (Growth factor receptor-binding protein) (Hematopoietic cell-associated adapter protein GrpL) (P38) (Protein GADS) (SH3-SH2-SH3 adapter Mona)	chr22	40297086	40369725	GRAP2	O75791	+
p6_11	CAM_OID01297_LILRB1	99	0.0389805	77	0.643607	-0.604626	1.11193e-06	-0.260163	CAM_OID01297_LILRB1	Q8NHL6	CAM	LILRB1	Leukocyte immunoglobulin-like receptor subfamily B member 1 (LIR-1) (Leukocyte immunoglobulin-like receptor 1) (CD85 antigen-like family member J) (Immunoglobulin-like transcript 2) (ILT-2) (Monocyte/macrophage immunoglobulin-like receptor 7) (MIR-7) (CD antigen CD85j)	chr19	55085346	55148979	LILRB1	Q8NHL6	+
p6_11	DEV_OID01481_SPINK5	100	-0.106807	77	0.635214	-0.742021	1.15003e-06	-0.337646	DEV_OID01481_SPINK5	Q9NQ38	DEV	SPINK5	Serine protease inhibitor Kazal-type 5 (Lympho-epithelial Kazal-type-related inhibitor) (LEKTI) [Cleaved into: Hemofiltrate peptide HF6478; Hemofiltrate peptide HF7665]	chr5	147405246	147516852	SPINK5	Q9NQ38	+
p6_11	ODA_OID01109_WAS	78	0.434042	52	-0.378718	0.812759	1.40432e-06	1.29594	ODA_OID01109_WAS	P42768	ODA	WAS	Wiskott-Aldrich syndrome protein (WASp)	chrX	48534985	48549818	WAS	P42768	+
p6_11	DEV_OID01406_ITGB1	100	-0.046331	77	0.599991	-0.646322	1.43341e-06	-0.36176	DEV_OID01406_ITGB1	P05556	DEV	ITGB1	Integrin beta-1 (Fibronectin receptor subunit beta) (Glycoprotein IIa) (GPIIA) (VLA-4 subunit beta) (CD antigen CD29)	chr10	33189247	33294720	ITGB1	P05556	-
p6_11	IRE_OID00963_TRAF2	99	0.434951	75	-0.250657	0.685608	1.44294e-06	0.669633	IRE_OID00963_TRAF2	Q12933	IRE	TRAF2	TNF receptor-associated factor 2 (EC 2.3.2.27) (E3 ubiquitin-protein ligase TRAF2) (RING-type E3 ubiquitin transferase TRAF2) (Tumor necrosis factor type 2 receptor-associated protein 3)	chr9	139776364	139821059	TRAF2	Q12933	+
p6_11	DEV_OID01422_CD300LG	100	-0.0502687	77	0.641706	-0.691974	1.73097e-06	-0.419578	DEV_OID01422_CD300LG	Q6UXG3	DEV	CD300LG	CMRF35-like molecule 9 (CLM-9) (CD300 antigen-like family member G) (Triggering receptor expressed on myeloid cells 4) (TREM-4) (CD antigen CD300g)	chr17	41924516	41940997	CD300LG	Q6UXG3	+
p6_11	MET_OID01152_ADGRG2	99	-0.14068	77	0.578825	-0.719505	1.84781e-06	-0.400354	MET_OID01152_ADGRG2	Q8IZP9	MET	ADGRG2	Adhesion G-protein coupled receptor G2 (G-protein coupled receptor 64) (Human epididymis-specific protein 6) (He6)	chrX	19007427	19140755	GPR64	Q8IZP9	-
p6_11	ODA_OID01096_CRH	99	-0.351249	75	0.377915	-0.729164	1.85995e-06	-0.608514	ODA_OID01096_CRH	P06850	ODA	CRH	Corticoliberin (Corticotropin-releasing factor) (CRF) (Corticotropin-releasing hormone)	chr8	67088620	67090960	CRH	P06850	-
plex42	ONC2_149_GPNMB	159	-0.200216	77	0.413434	-0.61365	2.22407e-06	-0.192861	ONC2_149_GPNMB	Q14956	ONC2	GPNMB	Transmembrane glycoprotein NMB (Transmembrane glycoprotein HGFIN)	chr7	23275586	23314727	GPNMB	Q14956	+
p6_11	IRE_OID00969_HNMT	99	0.429215	75	-0.268593	0.697808	2.96155e-06	0.448056	IRE_OID00969_HNMT	P50135	IRE	HNMT	Histamine N-methyltransferase (HMT) (EC 2.1.1.8)	chr2	138721590	138773930	HNMT	P50135	+
p6_11	DEV_OID01474_SCGB3A1	100	-0.184601	77	0.506492	-0.691092	3.17353e-06	-0.522749	DEV_OID01474_SCGB3A1	Q96QR1	DEV	SCGB3A1	Secretoglobin family 3A member 1 (Cytokine HIN-1) (High in normal 1) (Pneumo secretory protein 2) (PnSP-2) (Uteroglobin-related protein 2)	chr5	180017103	180018540	SCGB3A1	Q96QR1	-
p6_11	CAM_OID01304_CRTAC1	99	-0.162292	77	0.513393	-0.675685	3.76657e-06	-0.458673	CAM_OID01304_CRTAC1	Q9NQ79	CAM	CRTAC1	Cartilage acidic protein 1 (68 kDa chondrocyte-expressed protein) (CEP-68) (ASPIC)	chr10	99624757	99790585	CRTAC1	Q9NQ79	-
p6_11	CAM_OID01245_CDH1	99	-0.0393717	77	0.58103	-0.620402	3.90176e-06	-0.309226	CAM_OID01245_CDH1	P12830	CAM	CDH1	Cadherin-1 (CAM 120/80) (Epithelial cadherin) (E-cadherin) (Uvomorulin) (CD antigen CD324) [Cleaved into: E-Cad/CTF1; E-Cad/CTF2; E-Cad/CTF3]	chr16	68771128	68869451	CDH1	P12830	+
p6_11	CAM_OID01302_CFHR5	99	-0.0783262	77	0.533164	-0.611491	4.36966e-06	-0.407437	CAM_OID01302_CFHR5	Q9BXR6	CAM	CFHR5	Complement factor H-related protein 5 (FHR-5)	chr1	196946667	196978804	CFHR5	Q9BXR6	+
p6_11	CRE_OID01351_SULT2A1	97	0.270696	76	-0.378198	0.648893	4.86388e-06	0.770763	CRE_OID01351_SULT2A1	Q06520	CRE	SULT2A1	Bile salt sulfotransferase (EC 2.8.2.14) (Dehydroepiandrosterone sulfotransferase) (DHEA-ST) (Hydroxysteroid Sulfotransferase) (HST) (ST2) (ST2A3) (Sulfotransferase 2A1) (ST2A1)	chr19	48373723	48389654	SULT2A1	Q06520	-
p6_11	CAM_OID01261_CA4	97	0.0135485	76	0.576945	-0.563397	5.44298e-06	-0.226932	CAM_OID01261_CA4	P22748	CAM	CA4	Carbonic anhydrase 4 (EC 4.2.1.1) (Carbonate dehydratase IV) (Carbonic anhydrase IV) (CA-IV)	chr17	58227297	58248260	CA4	P22748	+
p6_11	ODA_OID01102_NCF2	99	0.358249	75	-0.259368	0.617617	5.55321e-06	0.698933	ODA_OID01102_NCF2	P19878	ODA	NCF2	Neutrophil cytosol factor 2 (NCF-2) (67 kDa neutrophil oxidase factor) (NADPH oxidase activator 2) (Neutrophil NADPH oxidase factor 2) (p67-phox)	chr1	183524698	183560011	NCF2	P19878	-
p6_11	ODA_OID01045_AGR2	99	0.264243	75	-0.365592	0.629835	6.91659e-06	0.865276	ODA_OID01045_AGR2	O95994	ODA	AGR2	Anterior gradient protein 2 homolog (AG-2) (hAG-2) (HPC8) (Secreted cement gland protein XAG-2 homolog)	chr7	16831435	16873057	AGR2	O95994	-
p6_11	CAM_OID01249_SELL	99	-0.0658691	77	0.54376	-0.60963	7.07654e-06	-0.31994	CAM_OID01249_SELL	P14151	CAM	SELL	L-selectin (CD62 antigen-like family member L) (Leukocyte adhesion molecule 1) (LAM-1) (Leukocyte surface antigen Leu-8) (Leukocyte-endothelial cell adhesion molecule 1) (LECAM1) (Lymph node homing receptor) (TQ1) (gp90-MEL) (CD antigen CD62L)	chr1	169659808	169680839	SELL	P14151	-
p6_11	CAM_OID01216_CHL1	99	-0.0489235	77	0.604907	-0.65383	7.63024e-06	-0.335998	CAM_OID01216_CHL1	O00533	CAM	CHL1	Neural cell adhesion molecule L1-like protein (Close homolog of L1) [Cleaved into: Processed neural cell adhesion molecule L1-like protein]	chr3	238279	451090	CHL1	O00533	+
p6_11	MET_OID01140_GHRL	99	-0.288528	77	0.373751	-0.662279	7.95387e-06	-0.682098	MET_OID01140_GHRL	Q9UBU3	MET	GHRL	Appetite-regulating hormone (Growth hormone secretagogue) (Growth hormone-releasing peptide) (Motilin-related peptide) (Protein M46) [Cleaved into: Ghrelin-27; Ghrelin-28 (Ghrelin); Obestatin]	chr3	10327359	10334631	GHRL	Q9UBU3	-
p6_11	DEV_OID01449_CRIM1	100	-0.0157412	77	0.583381	-0.599122	8.82657e-06	-0.211812	DEV_OID01449_CRIM1	Q9NZV1	DEV	CRIM1	Cysteine-rich motor neuron 1 protein (CRIM-1) (Cysteine-rich repeat-containing protein S52) [Cleaved into: Processed cysteine-rich motor neuron 1 protein]	chr2	36583069	36778278	CRIM1	Q9NZV1	+
p6_11	CAM_OID01293_QPCT	99	-0.1468	77	0.609002	-0.755802	9.94683e-06	-0.185565	CAM_OID01293_QPCT	Q16769	CAM	QPCT	Glutaminyl-peptide cyclotransferase (EC 2.3.2.5) (Glutaminyl cyclase) (QC) (sQC) (Glutaminyl-tRNA cyclotransferase) (Glutamyl cyclase) (EC)	chr2	37571717	37600465	QPCT	Q16769	+
p6_11	IRE_OID00993_IL10	99	0.472092	75	-0.121469	0.59356	1.02648e-05	0.927344	IRE_OID00993_IL10	P22301	IRE	IL10	Interleukin-10 (IL-10) (Cytokine synthesis inhibitory factor) (CSIF)	chr1	206940947	206945839	IL10	P22301	-
p6_11	CAM_OID01220_LILRB5	99	-0.115628	77	0.551928	-0.667556	1.05411e-05	-0.55838	CAM_OID01220_LILRB5	O75023	CAM	LILRB5	Leukocyte immunoglobulin-like receptor subfamily B member 5 (CD85 antigen-like family member C) (Leukocyte immunoglobulin-like receptor 8) (LIR-8) (CD antigen CD85c)	chr19	54754263	54761164	LILRB5	O75023	-
p6_11	MET_OID01189_CDH2	99	0.0750237	77	0.650961	-0.575937	1.25073e-05	-0.434593	MET_OID01189_CDH2	P19022	MET	CDH2	Cadherin-2 (CDw325) (Neural cadherin) (N-cadherin) (CD antigen CD325)	chr18	25530930	25757410	CDH2	P19022	-
p6_11	CAM_OID01259_TCN2	99	0.038146	77	0.583243	-0.545097	1.27442e-05	-0.256403	CAM_OID01259_TCN2	P20062	CAM	TCN2	Transcobalamin-2 (TC-2) (Transcobalamin II) (TC II) (TCII)	chr22	31002825	31023265	TCN2	P20062	+
p6_11	CAM_OID01268_THBS4	99	-0.0340431	77	0.586462	-0.620505	1.32419e-05	-0.547177	CAM_OID01268_THBS4	P35443	CAM	THBS4	Thrombospondin-4	chr5	79287134	79379110	THBS4	P35443	+
p6_11	MET_OID01160_SIGLEC7	99	0.0950426	77	0.656616	-0.561574	1.33904e-05	-0.259042	MET_OID01160_SIGLEC7	Q9Y286	MET	SIGLEC7	Sialic acid-binding Ig-like lectin 7 (Siglec-7) (Adhesion inhibitory receptor molecule 1) (AIRM-1) (CDw328) (D-siglec) (QA79 membrane protein) (p75) (CD antigen CD328)	chr19	51645556	51656783	SIGLEC7	Q9Y286	+
p6_11	CAM_OID01296_LILRB2	99	-0.0179542	77	0.560666	-0.57862	1.35671e-05	-0.286764	CAM_OID01296_LILRB2	Q8N423	CAM	LILRB2	Leukocyte immunoglobulin-like receptor subfamily B member 2 (LIR-2) (Leukocyte immunoglobulin-like receptor 2) (CD85 antigen-like family member D) (Immunoglobulin-like transcript 4) (ILT-4) (Monocyte/macrophage immunoglobulin-like receptor 10) (MIR-10) (CD antigen CD85d)	chr19	54777675	54785039	LILRB2	Q8N423	-
p6_11	CRE_OID01365_AMIGO2	97	0.0295539	76	0.622874	-0.59332	1.41779e-05	-0.239343	CRE_OID01365_AMIGO2	Q86SJ2	CRE	AMIGO2	Amphoterin-induced protein 2 (AMIGO-2) (Alivin-1) (Differentially expressed in gastric adenocarcinomas) (DEGA)	chr12	47469490	47473734	AMIGO2	Q86SJ2	-
p6_11	CAM_OID01251_CD46	99	-0.0569334	77	0.482933	-0.539867	1.48689e-05	-0.328844	CAM_OID01251_CD46	P15529	CAM	CD46	Membrane cofactor protein (TLX) (Trophoblast leukocyte common antigen) (CD antigen CD46)	chr1	207925402	207968858	CD46	P15529	+
p6_11	CAM_OID01290_FCN2	99	-0.00482782	77	0.552945	-0.557773	1.57624e-05	-0.395849	CAM_OID01290_FCN2	Q15485	CAM	FCN2	Ficolin-2 (37 kDa elastin-binding protein) (Collagen/fibrinogen domain-containing protein 2) (EBP-37) (Ficolin-B) (Ficolin-beta) (Hucolin) (L-ficolin) (Serum lectin p35)	chr9	137772654	137779924	FCN2	Q15485	+
p6_11	CAM_OID01237_UMOD	86	-0.184354	75	0.483645	-0.667999	1.70321e-05	-0.196841	CAM_OID01237_UMOD	P07911	CAM	UMOD	Uromodulin (Tamm-Horsfall urinary glycoprotein) (THP) [Cleaved into: Uromodulin, secreted form]	chr16	20344374	20367623	UMOD	P07911	-
p6_11	CAM_OID01289_PCOLCE	99	0.00783676	77	0.594449	-0.586612	2.13519e-05	-0.346761	CAM_OID01289_PCOLCE	Q15113	CAM	PCOLCE	Procollagen C-endopeptidase enhancer 1 (Procollagen COOH-terminal proteinase enhancer 1) (PCPE-1) (Procollagen C-proteinase enhancer 1) (Type 1 procollagen C-proteinase enhancer protein) (Type I procollagen COOH-terminal proteinase enhancer)	chr7	100199800	100205798	PCOLCE	Q15113	+
p6_11	ODA_OID01073_VASH1	99	-0.121588	75	0.561694	-0.683282	2.16484e-05	-0.816379	ODA_OID01073_VASH1	Q7L8A9	ODA	VASH1	Vasohibin-1	chr14	77228532	77249354	VASH1	Q7L8A9	+
plex42	CVD3_185_CTSZ	159	-0.177818	77	0.367183	-0.545001	2.26957e-05	-0.230948	CVD3_185_CTSZ	Q9UBR2	CVD3	CTSZ	Cathepsin Z (EC 3.4.18.1) (Cathepsin P) (Cathepsin X)	chr20	57570240	57582302	CTSZ	Q9UBR2	-
p6_11	CAM_OID01257_VCAM1	99	0.0629191	77	0.609262	-0.546343	2.31291e-05	-0.262633	CAM_OID01257_VCAM1	P19320	CAM	VCAM1	Vascular cell adhesion protein 1 (V-CAM 1) (VCAM-1) (INCAM-100) (CD antigen CD106)	chr1	101185298	101204601	VCAM1	P19320	+
p6_11	ODA_OID01090_MAP4K5	99	-0.0810529	75	0.486947	-0.568	2.44186e-05	-1.04189	ODA_OID01090_MAP4K5	Q9Y4K4	ODA	MAP4K5	Mitogen-activated protein kinase kinase kinase kinase 5 (EC 2.7.11.1) (Kinase homologous to SPS1/STE20) (KHS) (MAPK/ERK kinase kinase kinase 5) (MEK kinase kinase 5) (MEKKK 5)	chr14	50885219	51027844	MAP4K5	Q9Y4K4	-
p6_11	MET_OID01190_TYRO3	99	0.0185024	77	0.623494	-0.604991	2.67388e-05	-0.256161	MET_OID01190_TYRO3	Q06418	MET	TYRO3	Tyrosine-protein kinase receptor TYRO3 (EC 2.7.10.1) (Tyrosine-protein kinase BYK) (Tyrosine-protein kinase DTK) (Tyrosine-protein kinase RSE) (Tyrosine-protein kinase SKY) (Tyrosine-protein kinase TIF)	chr15	41849873	41871536	TYRO3	Q06418	+
p6_11	DEV_OID01446_PTPN6	100	-0.0688365	77	0.566261	-0.635098	2.85447e-05	-0.670462	DEV_OID01446_PTPN6	P29350	DEV	PTPN6	Tyrosine-protein phosphatase non-receptor type 6 (EC 3.1.3.48) (Hematopoietic cell protein-tyrosine phosphatase) (Protein-tyrosine phosphatase 1C) (PTP-1C) (Protein-tyrosine phosphatase SHP-1) (SH-PTP1)	chr12	7055631	7070479	PTPN6	P29350	+
p6_11	CRE_OID01381_SEMA4C	97	-0.223454	76	0.143564	-0.367018	3.05403e-05	-0.165018	CRE_OID01381_SEMA4C	Q9C0C4	CRE	SEMA4C	Semaphorin-4C	chr2	97525453	97536494	SEMA4C	Q9C0C4	-
p6_11	CAM_OID01226_ANG	99	0.0222299	77	0.573032	-0.550802	3.24987e-05	-0.286081	CAM_OID01226_ANG	P03950	CAM	ANG	Angiogenin (EC 3.1.27.-) (Ribonuclease 5) (RNase 5)	chr14	21152336	21167130	ANG	P03950	+
plex42	CVD2_103_ADM	159	0.179882	77	-0.371445	0.551327	4.50299e-05	0.294887	CVD2_103_ADM	P35318	CVD2	ADM	ADM [Cleaved into: Adrenomedullin (AM); Proadrenomedullin N-20 terminal peptide (ProAM N-terminal 20 peptide) (PAMP) (ProAM-N20)]	chr11	10326227	10328944	ADM	P35318	+
p6_11	CAM_OID01252_ST6GAL1	99	0.0205902	77	0.548162	-0.527572	4.65893e-05	-0.298164	CAM_OID01252_ST6GAL1	P15907	CAM	ST6GAL1	Beta-galactoside alpha-2,6-sialyltransferase 1 (Alpha 2,6-ST 1) (EC 2.4.99.1) (B-cell antigen CD75) (CMP-N-acetylneuraminate-beta-galactosamide-alpha-2,6-sialyltransferase 1) (ST6Gal I) (ST6GalI) (Sialyltransferase 1)	chr3	186648274	186796341	ST6GAL1	P15907	+
p6_11	ODA_OID01089_ENTPD6	99	0.136808	75	0.633547	-0.496739	4.74647e-05	-0.196245	ODA_OID01089_ENTPD6	O75354	ODA	ENTPD6	Ectonucleoside triphosphate diphosphohydrolase 6 (NTPDase 6) (EC 3.6.1.6) (CD39 antigen-like 2)	chr20	25176329	25207365	ENTPD6	O75354	+
p6_11	MET_OID01134_ANGPTL7	99	-0.116113	77	0.556466	-0.672578	5.18781e-05	-0.219206	MET_OID01134_ANGPTL7	O43827	MET	ANGPTL7	Angiopoietin-related protein 7 (Angiopoietin-like factor) (Angiopoietin-like protein 7) (Cornea-derived transcript 6 protein)	chr1	11249398	11256038	ANGPTL7	O43827	+
p6_11	CRE_OID01348_FLI1	88	-0.131895	76	0.500312	-0.632207	5.30958e-05	-1.11457	CRE_OID01348_FLI1	Q01543	CRE	FLI1	Friend leukemia integration 1 transcription factor (Proto-oncogene Fli-1) (Transcription factor ERGB)	chr11	128556430	128683162	FLI1	Q01543	+
p6_11	MET_OID01165_ENTPD5	99	0.0049122	77	0.560407	-0.555495	5.81705e-05	-0.271465	MET_OID01165_ENTPD5	O75356	MET	ENTPD5	Ectonucleoside triphosphate diphosphohydrolase 5 (NTPDase 5) (EC 3.6.1.6) (CD39 antigen-like 4) (ER-UDPase) (Guanosine-diphosphatase ENTPD5) (GDPase ENTPD5) (EC 3.6.1.42) (Nucleoside diphosphatase) (Uridine-diphosphatase ENTPD5) (UDPase ENTPD5)	chr14	74424713	74486102	ENTPD5	O75356	-
p6_11	MET_OID01120_CLMP	99	-0.00306331	77	0.590985	-0.594049	6.22321e-05	-0.414989	MET_OID01120_CLMP	Q9H6B4	MET	CLMP	CXADR-like membrane protein (Adipocyte adhesion molecule) (Coxsackie- and adenovirus receptor-like membrane protein) (CAR-like membrane protein)	chr11	122943035	123065989	CLMP	Q9H6B4	-
plex42	CVD3_196_CCL16	159	-0.168452	77	0.347843	-0.516295	6.55341e-05	-0.395646	CVD3_196_CCL16	O15467	CVD3	CCL16	C-C motif chemokine 16 (Chemokine CC-4) (HCC-4) (Chemokine LEC) (IL-10-inducible chemokine) (LCC-1) (Liver-expressed chemokine) (Lymphocyte and monocyte chemoattractant) (LMC) (Monotactin-1) (MTN-1) (NCC-4) (Small-inducible cytokine A16)	chr17	34303529	34308532	CCL16	O15467	-
p6_11	CRE_OID01389_PODXL2	97	-0.0184581	76	0.563076	-0.581534	6.76837e-05	-0.381729	CRE_OID01389_PODXL2	Q9NZ53	CRE	PODXL2	Podocalyxin-like protein 2 (Endoglycan)	chr3	127348024	127391652	PODXL2	Q9NZ53	+
p6_11	MET_OID01143_CDHR5	99	0.0764975	77	0.589699	-0.513202	6.76992e-05	-0.28082	MET_OID01143_CDHR5	Q9HBB8	MET	CDHR5	Cadherin-related family member 5 (Mu-protocadherin) (Mucin and cadherin-like protein) (Mucin-like protocadherin) (MLPCDH)	chr11	616565	626078	CDHR5	Q9HBB8	-
p6_11	DEV_OID01410_HAVCR2	100	0.0325673	77	0.601693	-0.569126	6.84777e-05	-0.374072	DEV_OID01410_HAVCR2	Q8TDQ0	DEV	HAVCR2	Hepatitis A virus cellular receptor 2 (HAVcr-2) (T-cell immunoglobulin and mucin domain-containing protein 3) (TIMD-3) (T-cell immunoglobulin mucin receptor 3) (TIM-3) (T-cell membrane protein 3)	chr5	156512843	156569880	HAVCR2	Q8TDQ0	-
p6_11	CAM_OID01264_IGFBP6	99	-0.0916528	77	0.502152	-0.593805	7.08277e-05	-0.318605	CAM_OID01264_IGFBP6	P24592	CAM	IGFBP6	Insulin-like growth factor-binding protein 6 (IBP-6) (IGF-binding protein 6) (IGFBP-6)	chr12	53491220	53496129	IGFBP6	P24592	+
p6_11	IRE_OID00980_HSD11B1	99	-0.0651609	75	0.501296	-0.566457	7.26537e-05	-0.283125	IRE_OID00980_HSD11B1	P28845	IRE	HSD11B1	Corticosteroid 11-beta-dehydrogenase isozyme 1 (EC 1.1.1.146) (11-beta-hydroxysteroid dehydrogenase 1) (11-DH) (11-beta-HSD1) (Short chain dehydrogenase/reductase family 26C member 1)	chr1	209859510	209908295	HSD11B1	P28845	+
p6_11	DEV_OID01411_DSC2	100	0.0732627	77	0.599233	-0.52597	7.36465e-05	-0.358527	DEV_OID01411_DSC2	Q02487	DEV	DSC2	Desmocollin-2 (Cadherin family member 2) (Desmocollin-3) (Desmosomal glycoprotein II) (Desmosomal glycoprotein III)	chr18	28645940	28682378	DSC2	Q02487	-
p6_11	ODA_OID01116_TMPRSS15	86	-0.150946	73	0.497695	-0.648641	7.52664e-05	-0.658969	ODA_OID01116_TMPRSS15	P98073	ODA	TMPRSS15	Enteropeptidase (EC 3.4.21.9) (Enterokinase) (Serine protease 7) (Transmembrane protease serine 15) [Cleaved into: Enteropeptidase non-catalytic heavy chain; Enteropeptidase catalytic light chain]	chr21	19641433	19858197	TMPRSS15	P98073	-
p6_11	CRE_OID01323_DDAH1	97	0.421573	76	-0.158256	0.579829	8.84716e-05	0.518593	CRE_OID01323_DDAH1	O94760	CRE	DDAH1	N(G),N(G)-dimethylarginine dimethylaminohydrolase 1 (DDAH-1) (Dimethylarginine dimethylaminohydrolase 1) (EC 3.5.3.18) (DDAHI) (Dimethylargininase-1)	chr1	85784164	86043933	DDAH1	O94760	-
p6_11	CAM_OID01265_TNC	99	-0.0467598	77	0.493991	-0.54075	9.93327e-05	-0.430801	CAM_OID01265_TNC	P24821	CAM	TNC	Tenascin (TN) (Cytotactin) (GMEM) (GP 150-225) (Glioma-associated-extracellular matrix antigen) (Hexabrachion) (JI) (Myotendinous antigen) (Neuronectin) (Tenascin-C) (TN-C)	chr9	117782806	117880536	TNC	P24821	-
p6_11	IRE_OID00942_HCLS1	99	-0.041372	75	0.483364	-0.524736	0.000107852	-0.617425	IRE_OID00942_HCLS1	P14317	IRE	HCLS1	Hematopoietic lineage cell-specific protein (Hematopoietic cell-specific LYN substrate 1) (LckBP1) (p75)	chr3	121350246	121379774	HCLS1	P14317	-
p6_11	ODA_OID01065_FOXO1	99	-0.0757463	75	0.469321	-0.545067	0.000116908	-0.623808	ODA_OID01065_FOXO1	Q12778	ODA	FOXO1	Forkhead box protein O1 (Forkhead box protein O1A) (Forkhead in rhabdomyosarcoma)	chr13	41129804	41240734	FOXO1	Q12778	-
p6_11	DEV_OID01450_CGA	100	-0.188249	77	0.39087	-0.579119	0.000127488	-0.529747	DEV_OID01450_CGA	P01215	DEV	CGA	Glycoprotein hormones alpha chain (Anterior pituitary glycoprotein hormones common subunit alpha) (Choriogonadotropin alpha chain) (Chorionic gonadotrophin subunit alpha) (CG-alpha) (Follicle-stimulating hormone alpha chain) (FSH-alpha) (Follitropin alpha chain) (Luteinizing hormone alpha chain) (LSH-alpha) (Lutropin alpha chain) (Thyroid-stimulating hormone alpha chain) (TSH-alpha) (Thyrotropin …	chr6	87795216	87804824	CGA	P01215	-
plex42	CVD2_139_FGF-23	159	-0.184688	77	0.38137	-0.566058	0.000131786	-0.530221	CVD2_139_FGF-23	Q9GZV9	CVD2	FGF-23	Fibroblast growth factor 23 (FGF-23) (Phosphatonin) (Tumor-derived hypophosphatemia-inducing factor) [Cleaved into: Fibroblast growth factor 23 N-terminal peptide; Fibroblast growth factor 23 C-terminal peptide]	chr12	4477393	4488894	FGF23	Q9GZV9	-
p6_11	MET_OID01153_TYMP	97	-0.124708	77	0.434211	-0.558919	0.000133604	-0.50837	MET_OID01153_TYMP	P19971	MET	TYMP	Thymidine phosphorylase (TP) (EC 2.4.2.4) (Gliostatin) (Platelet-derived endothelial cell growth factor) (PD-ECGF) (TdRPase)	chr22	50964181	50968485	TYMP	P19971	-
p6_11	MET_OID01130_TFF2	99	0.322085	77	-0.237864	0.559949	0.000134713	0.56994	MET_OID01130_TFF2	Q03403	MET	TFF2	Trefoil factor 2 (Spasmolysin) (Spasmolytic polypeptide) (SP)	chr21	43766466	43771237	TFF2	Q03403	-
plex42	CVD2_195_PARP-1	157	0.168504	76	-0.348094	0.516597	0.000173098	0.774154	CVD2_195_PARP-1	P09874	CVD2	PARP-1	Poly [ADP-ribose] polymerase 1 (PARP-1) (EC 2.4.2.30) (ADP-ribosyltransferase diphtheria toxin-like 1) (ARTD1) (NAD(+) ADP-ribosyltransferase 1) (ADPRT 1) (Poly[ADP-ribose] synthase 1)	chr1	226548392	226595780	PARP1	P09874	-
p6_11	IRE_OID01009_AREG	99	0.27882	75	-0.19459	0.473411	0.000176375	0.378641	IRE_OID01009_AREG	P15514	IRE	AREG	Amphiregulin (AR) (Colorectum cell-derived growth factor) (CRDGF)	chr4	75310851	75320726	AREG	P15514	+
p6_11	ODA_OID01108_CNTN2	99	-0.165397	75	0.372175	-0.537572	0.000227108	-0.313039	ODA_OID01108_CNTN2	Q02246	ODA	CNTN2	Contactin-2 (Axonal glycoprotein TAG-1) (Axonin-1) (Transient axonal glycoprotein 1) (TAX-1)	chr1	205012325	205047627	CNTN2	Q02246	+
p6_11	MET_OID01155_LILRA5	99	0.106195	77	0.585031	-0.478835	0.000236858	-0.270546	MET_OID01155_LILRA5	A6NI73	MET	LILRA5	Leukocyte immunoglobulin-like receptor subfamily A member 5 (CD85 antigen-like family member F) (Immunoglobulin-like transcript 11) (ILT-11) (Leukocyte immunoglobulin-like receptor 9) (LIR-9) (CD antigen CD85f)	chr19	54818353	54824409	LILRA5	A6NI73	-
p6_11	ODA_OID01087_NBN	99	0.369829	75	-0.165262	0.535091	0.000242472	0.426621	ODA_OID01087_NBN	O60934	ODA	NBN	Nibrin (Cell cycle regulatory protein p95) (Nijmegen breakage syndrome protein 1)	chr8	90945564	91015456	NBN	O60934	-
p6_11	MET_OID01211_RNASE3	93	0.359998	73	-0.183363	0.543361	0.000268859	0.625637	MET_OID01211_RNASE3	P12724	MET	RNASE3	Eosinophil cationic protein (ECP) (EC 3.1.27.-) (Ribonuclease 3) (RNase 3)	chr14	21359558	21360507	RNASE3	P12724	+
p6_11	CAM_OID01285_MFAP5	96	-0.127541	77	0.440251	-0.567792	0.000269953	-0.230269	CAM_OID01285_MFAP5	Q13361	CAM	MFAP5	Microfibrillar-associated protein 5 (MFAP-5) (MP25) (Microfibril-associated glycoprotein 2) (MAGP-2)	chr12	8789942	8815484	MFAP5	Q13361	-
p6_11	ODA_OID01064_EDIL3	99	-0.351896	75	0.083771	-0.435667	0.000275948	-0.151365	ODA_OID01064_EDIL3	O43854	ODA	EDIL3	EGF-like repeat and discoidin I-like domain-containing protein 3 (Developmentally-regulated endothelial cell locus 1 protein) (Integrin-binding protein DEL1)	chr5	83236373	83680611	EDIL3	O43854	-
p6_11	DEV_OID01426_CD74	100	0.327873	77	-0.220717	0.54859	0.000277872	0.290725	DEV_OID01426_CD74	P04233	DEV	CD74	HLA class II histocompatibility antigen gamma chain (HLA-DR antigens-associated invariant chain) (Ia antigen-associated invariant chain) (Ii) (p33) (CD antigen CD74)	chr5	149781200	149792492	CD74	P04233	-
p6_11	IRE_OID01021_ITGA11	99	-0.409591	75	0.145293	-0.554884	0.000281726	-0.325031	IRE_OID01021_ITGA11	Q9UKX5	IRE	ITGA11	Integrin alpha-11	chr15	68594050	68724501	ITGA11	Q9UKX5	-
p6_11	DEV_OID01486_FCER2	100	0.00982841	77	0.495221	-0.485393	0.000284224	-0.329081	DEV_OID01486_FCER2	P06734	DEV	FCER2	Low affinity immunoglobulin epsilon Fc receptor (BLAST-2) (C-type lectin domain family 4 member J) (Fc-epsilon-RII) (Immunoglobulin E-binding factor) (Lymphocyte IgE receptor) (CD antigen CD23) [Cleaved into: Low affinity immunoglobulin epsilon Fc receptor membrane-bound form; Low affinity immunoglobulin epsilon Fc receptor soluble form]	chr19	7753644	7767032	FCER2	P06734	-
p6_11	MET_OID01163_SNAP23	98	-0.101784	77	0.402222	-0.504006	0.000293339	-0.736914	MET_OID01163_SNAP23	O00161	MET	SNAP23	Synaptosomal-associated protein 23 (SNAP-23) (Vesicle-membrane fusion protein SNAP-23)	chr15	42783431	42837547	SNAP23	O00161	+
p6_11	IRE_OID00981_NF2	99	-0.11073	75	0.482461	-0.593191	0.000296497	-0.526064	IRE_OID00981_NF2	P35240	IRE	NF2	Merlin (Moesin-ezrin-radixin-like protein) (Neurofibromin-2) (Schwannomerlin) (Schwannomin)	chr22	29999545	30094587	NF2	P35240	+
p6_11	DEV_OID01436_BST1	92	-0.00842315	73	0.551685	-0.560108	0.00029849	-0.180291	DEV_OID01436_BST1	Q10588	DEV	BST1	ADP-ribosyl cyclase/cyclic ADP-ribose hydrolase 2 (EC 3.2.2.6) (ADP-ribosyl cyclase 2) (Bone marrow stromal antigen 1) (BST-1) (Cyclic ADP-ribose hydrolase 2) (cADPr hydrolase 2) (CD antigen CD157)	chr4	15704573	15739936	BST1	Q10588	+
p6_11	ODA_OID01103_FGR	99	0.371904	75	-0.117278	0.489182	0.000313401	0.431018	ODA_OID01103_FGR	P09769	ODA	FGR	Tyrosine-protein kinase Fgr (EC 2.7.10.2) (Gardner-Rasheed feline sarcoma viral (v-fgr) oncogene homolog) (Proto-oncogene c-Fgr) (p55-Fgr) (p58-Fgr) (p58c-Fgr)	chr1	27938575	27961788	FGR	P09769	-
p6_11	MET_OID01147_SEMA3F	99	0.0579172	77	0.603323	-0.545406	0.000314904	-0.281958	MET_OID01147_SEMA3F	Q13275	MET	SEMA3F	Semaphorin-3F (Sema III/F) (Semaphorin IV) (Sema IV)	chr3	50192478	50226508	SEMA3F	Q13275	+
p6_11	ODA_OID01093_RARRES1	98	-0.0673358	75	0.438951	-0.506287	0.000338915	-0.137131	ODA_OID01093_RARRES1	P49788	ODA	RARRES1	Retinoic acid receptor responder protein 1 (Phorbol ester-induced gene 1 protein) (PERG-1) (RAR-responsive protein TIG1) (Tazarotene-induced gene 1 protein)	chr3	158414681	158450485	RARRES1	P49788	-
p6_11	IRE_OID00983_SH2B3	99	-0.0547068	75	0.441503	-0.49621	0.000355129	-0.762838	IRE_OID00983_SH2B3	Q9UQQ2	IRE	SH2B3	SH2B adapter protein 3 (Lymphocyte adapter protein) (Lymphocyte-specific adapter protein Lnk) (Signal transduction protein Lnk)	chr12	111843752	111889427	SH2B3	Q9UQQ2	+
p6_11	CRE_OID01394_DKKL1	87	-0.147642	71	0.458484	-0.606126	0.000366038	-0.343529	CRE_OID01394_DKKL1	Q9UK85	CRE	DKKL1	Dickkopf-like protein 1 (Cancer/testis antigen 34) (CT34) (Protein soggy-1) (SGY-1)	chr19	49865040	49878373	DKKL1	Q9UK85	+
plex42	INF_156_HGF	159	-0.174151	77	0.359611	-0.533763	0.000413116	-0.390803	INF_156_HGF	P14210	INF	HGF	Hepatocyte growth factor (Hepatopoietin-A) (Scatter factor) (SF) [Cleaved into: Hepatocyte growth factor alpha chain; Hepatocyte growth factor beta chain]	chr7	81328322	81399754	HGF	P14210	-
p6_11	CRE_OID01313_WNT9A	97	-0.0702283	76	0.455438	-0.525667	0.000420078	-0.226324	CRE_OID01313_WNT9A	O14904	CRE	WNT9A	Protein Wnt-9a (Protein Wnt-14)	chr1	228106357	228135599	WNT9A	O14904	-
p6_11	ODA_OID01032_PXN	99	0.399864	75	-0.097164	0.497028	0.000433922	0.380834	ODA_OID01032_PXN	P49023	ODA	PXN	Paxillin	chr12	120648250	120703574	PXN	P49023	-
p6_11	IRE_OID00967_KRT19	99	0.295841	75	-0.248661	0.544502	0.000470478	1.05732	IRE_OID00967_KRT19	P08727	IRE	KRT19	Keratin, type I cytoskeletal 19 (Cytokeratin-19) (CK-19) (Keratin-19) (K19)	chr17	39679869	39684560	KRT19	P08727	-
p6_11	CRE_OID01338_CRISP2	97	-0.0951145	76	0.449889	-0.545004	0.000490394	-0.46194	CRE_OID01338_CRISP2	P16562	CRE	CRISP2	Cysteine-rich secretory protein 2 (CRISP-2) (Cancer/testis antigen 36) (CT36) (Testis-specific protein TPX-1)	chr6	49660073	49681274	CRISP2	P16562	-
p6_11	CAM_OID01234_GP1BA	99	-0.0117497	77	0.432185	-0.443934	0.000492813	-0.359581	CAM_OID01234_GP1BA	P07359	CAM	GP1BA	Platelet glycoprotein Ib alpha chain (GP-Ib alpha) (GPIb-alpha) (GPIbA) (Glycoprotein Ibalpha) (Antigen CD42b-alpha) (CD antigen CD42b) [Cleaved into: Glycocalicin]	chr17	4835592	4838325	GP1BA	P07359	+
p6_11	MET_OID01177_PPP1R2	99	0.0135293	77	0.503504	-0.489975	0.000499773	-0.570528	MET_OID01177_PPP1R2	P41236	MET	PPP1R2	Protein phosphatase inhibitor 2 (IPP-2)	chr3	195241221	195270209	PPP1R2	P41236	-
p6_11	DEV_OID01457_MESDC2	100	0.0247	77	0.512708	-0.488008	0.000527063	-0.904778	DEV_OID01457_MESDC2	Q14696	DEV	MESDC2	LRP chaperone MESD (LDLR chaperone MESD) (Mesoderm development LRP chaperone MESD) (Mesoderm development candidate 2) (Mesoderm development protein) (Renal carcinoma antigen NY-REN-61)	chr15	81239667	81282219	MESDC2	Q14696	-
p6_11	MET_OID01194_VCAN	99	0.0593392	77	0.511284	-0.451944	0.000542632	-0.276395	MET_OID01194_VCAN	P13611	MET	VCAN	Versican core protein (Chondroitin sulfate proteoglycan core protein 2) (Chondroitin sulfate proteoglycan 2) (Glial hyaluronate-binding protein) (GHAP) (Large fibroblast proteoglycan) (PG-M)	chr5	82767284	82878122	VCAN	P13611	+
p6_11	MET_OID01186_CANT1	99	0.181205	77	0.619605	-0.4384	0.000587805	-0.219813	MET_OID01186_CANT1	Q8WVQ1	MET	CANT1	Soluble calcium-activated nucleotidase 1 (SCAN-1) (EC 3.6.1.6) (Apyrase homolog) (Putative MAPK-activating protein PM09) (Putative NF-kappa-B-activating protein 107)	chr17	76987799	77005949	CANT1	Q8WVQ1	-
p6_11	IRE_OID01010_IFNLR1	99	0.128261	75	0.572739	-0.444478	0.000608262	-0.184555	IRE_OID01010_IFNLR1	Q8IU57	IRE	IFNLR1	Interferon lambda receptor 1 (IFN-lambda receptor 1) (IFN-lambda-R1) (Cytokine receptor class-II member 12) (Cytokine receptor family 2 member 12) (CRF2-12) (Interleukin-28 receptor subunit alpha) (IL-28 receptor subunit alpha) (IL-28R-alpha) (IL-28RA) (Likely interleukin or cytokine receptor 2) (LICR2)	chr1	24480647	24514449	IFNLR1	Q8IU57	-
p6_11	MET_OID01128_DDC	99	-0.0890164	77	0.423534	-0.51255	0.000615499	-0.42112	MET_OID01128_DDC	P20711	MET	DDC	Aromatic-L-amino-acid decarboxylase (AADC) (EC 4.1.1.28) (DOPA decarboxylase) (DDC)	chr7	50526134	50633154	DDC	P20711	-
p6_11	IRE_OID01025_CD83	99	0.0400649	75	0.542207	-0.502142	0.00065066	-0.24139	IRE_OID01025_CD83	Q01151	IRE	CD83	CD83 antigen (hCD83) (B-cell activation protein) (Cell surface protein HB15) (CD antigen CD83)	chr6	14117872	14137149	CD83	Q01151	+
p6_11	CRE_OID01314_PCDH17	97	0.116443	76	0.560997	-0.444554	0.000674449	-0.291802	CRE_OID01314_PCDH17	O14917	CRE	PCDH17	Protocadherin-17 (Protocadherin-68)	chr13	58205944	58303445	PCDH17	O14917	+
p6_11	MET_OID01126_FCRL1	99	-0.011996	77	0.468994	-0.48099	0.000716993	-0.294434	MET_OID01126_FCRL1	Q96LA6	MET	FCRL1	Fc receptor-like protein 1 (FcR-like protein 1) (FcRL1) (Fc receptor homolog 1) (FcRH1) (IFGP family protein 1) (hIFGP1) (Immune receptor translocation-associated protein 5) (CD antigen CD307a)	chr1	157764193	157789895	FCRL1	Q96LA6	-
p6_11	MET_OID01174_SOST	99	-0.106059	77	0.383551	-0.489609	0.000736316	-0.269204	MET_OID01174_SOST	Q9BQB4	MET	SOST	Sclerostin	chr17	41831099	41836156	SOST	Q9BQB4	-
p6_11	MET_OID01146_CA13	99	0.0524945	77	0.501953	-0.449459	0.000812242	-0.762723	MET_OID01146_CA13	Q8N1Q1	MET	CA13	Carbonic anhydrase 13 (EC 4.2.1.1) (Carbonate dehydratase XIII) (Carbonic anhydrase XIII) (CA-XIII)	chr8	86132816	86196302	CA13	Q8N1Q1	+
p6_11	MET_OID01129_ACP6	99	-0.0272284	77	0.449689	-0.476917	0.000819466	-0.346184	MET_OID01129_ACP6	Q9NPH0	MET	ACP6	Lysophosphatidic acid phosphatase type 6 (EC 3.1.3.2) (Acid phosphatase 6, lysophosphatidic) (Acid phosphatase-like protein 1) (PACPL1)	chr1	147101453	147142618	ACP6	Q9NPH0	-
p6_11	CRE_OID01357_IQGAP2	48	0.189357	42	-0.453817	0.643174	0.000877327	0.277405	CRE_OID01357_IQGAP2	Q13576	CRE	IQGAP2	Ras GTPase-activating-like protein IQGAP2	chr5	75699074	76003957	IQGAP2	Q13576	+
p6_11	IRE_OID00972_EGLN1	99	0.406682	75	-0.0876734	0.494356	0.000879201	0.45023	IRE_OID00972_EGLN1	Q9GZT9	IRE	EGLN1	Egl nine homolog 1 (EC 1.14.11.29) (Hypoxia-inducible factor prolyl hydroxylase 2) (HIF-PH2) (HIF-prolyl hydroxylase 2) (HPH-2) (Prolyl hydroxylase domain-containing protein 2) (PHD2) (SM-20)	chr1	231499497	231560790	EGLN1	Q9GZT9	-
p6_11	CAM_OID01269_SAA4	99	-0.0943304	77	0.30071	-0.39504	0.000904061	-0.368173	CAM_OID01269_SAA4	P35542	CAM	SAA4	Serum amyloid A-4 protein (Constitutively expressed serum amyloid A protein) (C-SAA)	chr11	18252896	18258440	SAA4	P35542	-
p6_11	IRE_OID00941_TPSAB1	99	-0.00199167	75	0.464712	-0.466704	0.000905111	-0.349733	IRE_OID00941_TPSAB1	Q15661	IRE	TPSAB1	Tryptase alpha/beta-1 (Tryptase-1) (EC 3.4.21.59) (Tryptase I) (Tryptase alpha-1)	chr16	1290697	1292555	TPSAB1	Q15661	+
p6_11	ODA_OID01056_INPPL1	99	-0.00487315	75	0.428081	-0.432954	0.000906899	-0.728252	ODA_OID01056_INPPL1	O15357	ODA	INPPL1	Phosphatidylinositol 3,4,5-trisphosphate 5-phosphatase 2 (EC 3.1.3.86) (Inositol polyphosphate phosphatase-like protein 1) (INPPL-1) (Protein 51C) (SH2 domain-containing inositol 5'-phosphatase 2) (SH2 domain-containing inositol phosphatase 2) (SHIP-2)	chr11	71934745	71950149	INPPL1	O15357	+
p6_11	MET_OID01203_PAG1	99	0.0467729	77	0.484933	-0.43816	0.00095703	-0.364895	MET_OID01203_PAG1	Q9NWQ8	MET	PAG1	Phosphoprotein associated with glycosphingolipid-enriched microdomains 1 (Csk-binding protein) (Transmembrane adapter protein PAG) (Transmembrane phosphoprotein Cbp)	chr8	81880045	82024303	PAG1	Q9NWQ8	-
p6_11	DEV_OID01445_CD97	100	0.119756	77	0.53859	-0.418834	0.00102818	-0.232782	DEV_OID01445_CD97	P48960	DEV	CD97	CD97 antigen (Leukocyte antigen CD97) (CD antigen CD97) [Cleaved into: CD97 antigen subunit alpha; CD97 antigen subunit beta]	chr19	14491313	14519537	CD97	P48960	+
p6_11	CRE_OID01308_GSAP	82	0.310531	66	-0.202615	0.513146	0.00103926	0.607065	CRE_OID01308_GSAP	A4D1B5	CRE	GSAP	Gamma-secretase-activating protein (GSAP) (Protein pigeon homolog) [Cleaved into: Gamma-secretase-activating protein 16 kDa C-terminal form (GSAP-16K)]	chr7	76940068	77045717	GSAP	A4D1B5	-
p6_11	IRE_OID00951_CLEC4A	99	-0.118838	75	0.371994	-0.490832	0.00108732	-0.223071	IRE_OID00951_CLEC4A	Q9UMR7	IRE	CLEC4A	C-type lectin domain family 4 member A (C-type lectin DDB27) (C-type lectin superfamily member 6) (Dendritic cell immunoreceptor) (Lectin-like immunoreceptor)	chr12	8276228	8291203	CLEC4A	Q9UMR7	+
p6_11	DEV_OID01433_FUCA1	100	-0.0110368	77	0.437556	-0.448592	0.00112158	-0.393358	DEV_OID01433_FUCA1	P04066	DEV	FUCA1	Tissue alpha-L-fucosidase (EC 3.2.1.51) (Alpha-L-fucosidase I) (Alpha-L-fucoside fucohydrolase 1) (Alpha-L-fucosidase 1)	chr1	24171567	24194784	FUCA1	P04066	-
p6_11	DEV_OID01480_PPIB	100	0.0826347	77	0.515277	-0.432642	0.00112952	-0.623576	DEV_OID01480_PPIB	P23284	DEV	PPIB	Peptidyl-prolyl cis-trans isomerase B (PPIase B) (EC 5.2.1.8) (CYP-S1) (Cyclophilin B) (Rotamase B) (S-cyclophilin) (SCYLP)	chr15	64448011	64455404	PPIB	P23284	-
p6_11	DEV_OID01416_CLEC11A	100	0.0110083	77	0.472688	-0.461679	0.00116192	-0.317213	DEV_OID01416_CLEC11A	Q9Y240	DEV	CLEC11A	C-type lectin domain family 11 member A (C-type lectin superfamily member 3) (Lymphocyte secreted C-type lectin) (Osteolectin) (Stem cell growth factor) (p47)	chr19	51226586	51228974	CLEC11A	Q9Y240	+
p6_11	DEV_OID01478_XG	100	-0.0678506	77	0.42025	-0.488101	0.00130838	-0.308991	DEV_OID01478_XG	P55808	DEV	XG	Glycoprotein Xg (Protein PBDX)	chrX	2670091	2734539	XG	P55808	+
p6_11	DEV_OID01454_CRELD2	100	0.125735	77	0.554711	-0.428975	0.0013362	-0.314606	DEV_OID01454_CRELD2	Q6UXH1	DEV	CRELD2	Cysteine-rich with EGF-like domain protein 2	chr22	50311815	50321188	CRELD2	Q6UXH1	+
p6_11	DEV_OID01487_LAMA4	100	0.145939	77	0.578614	-0.432675	0.00136137	-0.218588	DEV_OID01487_LAMA4	Q16363	DEV	LAMA4	Laminin subunit alpha-4 (Laminin-14 subunit alpha) (Laminin-8 subunit alpha) (Laminin-9 subunit alpha)	chr6	112429963	112576141	LAMA4	Q16363	-
p6_11	DEV_OID01407_DKK3	100	-0.00220754	77	0.457931	-0.460138	0.0015763	-0.245932	DEV_OID01407_DKK3	Q9UBP4	DEV	DKK3	Dickkopf-related protein 3 (Dickkopf-3) (Dkk-3) (hDkk-3)	chr11	11984653	12031316	DKK3	Q9UBP4	-
p6_11	DEV_OID01479_ARSA	100	0.118455	77	0.537245	-0.418789	0.00160894	-0.291449	DEV_OID01479_ARSA	P15289	DEV	ARSA	Arylsulfatase A (ASA) (EC 3.1.6.8) (Cerebroside-sulfatase) [Cleaved into: Arylsulfatase A component B; Arylsulfatase A component C]	chr22	51061182	51066607	ARSA	P15289	-
p6_11	CAM_OID01271_COL18A1	99	-0.0352379	77	0.418432	-0.45367	0.00163673	-0.250282	CAM_OID01271_COL18A1	P39060	CAM	COL18A1	Collagen alpha-1(XVIII) chain [Cleaved into: Endostatin; Non-collagenous domain 1 (NC1)]	chr21	46825052	46933634	COL18A1	P39060	+
p6_11	ODA_OID01031_CLEC1A	99	0.0639134	75	0.544177	-0.480264	0.00167864	-0.205755	ODA_OID01031_CLEC1A	Q8NC01	ODA	CLEC1A	C-type lectin domain family 1 member A (C-type lectin-like receptor 1) (CLEC-1)	chr12	10222153	10264226	CLEC1A	Q8NC01	-
p6_11	CAM_OID01240_IGLC2	99	0.0289403	77	0.474513	-0.445572	0.00168735	-0.322504	CAM_OID01240_IGLC2	P0CG05	CAM	IGLC2	NA	NA	NA	NA	NA	NA	NA
plex42	CVD3_161_PCSK9	159	-0.137635	77	0.284207	-0.421841	0.00178152	-0.162215	CVD3_161_PCSK9	Q8NBP7	CVD3	PCSK9	Proprotein convertase subtilisin/kexin type 9 (EC 3.4.21.-) (Neural apoptosis-regulated convertase 1) (NARC-1) (Proprotein convertase 9) (PC9) (Subtilisin/kexin-like protease PC9)	chr1	55505221	55530525	PCSK9	Q8NBP7	+
p6_11	DEV_OID01430_SIRPB1	100	0.10851	77	0.526984	-0.418474	0.00182241	-0.239062	DEV_OID01430_SIRPB1	O00241	DEV	SIRPB1	Signal-regulatory protein beta-1 (SIRP-beta-1) (CD172 antigen-like family member B) (CD antigen CD172b)	chr20	1544167	1600707	SIRPB1	O00241	-
p6_11	ODA_OID01100_SERPINA9	99	-0.0895612	75	0.372755	-0.462316	0.00208681	-0.294487	ODA_OID01100_SERPINA9	Q86WD7	ODA	SERPINA9	Serpin A9 (Centerin) (Germinal center B-cell-expressed transcript 1 protein)	chr14	94929054	94946026	SERPINA9	Q86WD7	-
p6_11	ODA_OID01044_PDGFC	99	0.161911	75	0.545333	-0.383422	0.00214642	-0.166553	ODA_OID01044_PDGFC	Q9NRA1	ODA	PDGFC	Platelet-derived growth factor C (PDGF-C) (Fallotein) (Spinal cord-derived growth factor) (SCDGF) (VEGF-E) [Cleaved into: Platelet-derived growth factor C, latent form (PDGFC latent form); Platelet-derived growth factor C, receptor-binding form (PDGFC receptor-binding form)]	chr4	157681606	157892546	PDGFC	Q9NRA1	-
p6_11	DEV_OID01439_SNAP29	100	0.0238708	77	0.437581	-0.413711	0.0023213	-0.631726	DEV_OID01439_SNAP29	O95721	DEV	SNAP29	Synaptosomal-associated protein 29 (SNAP-29) (Soluble 29 kDa NSF attachment protein) (Vesicle-membrane fusion protein SNAP-29)	chr22	21213271	21245506	SNAP29	O95721	+
p6_11	CAM_OID01244_FCGR2A	99	-0.0778476	77	0.400727	-0.478575	0.00239479	-0.324677	CAM_OID01244_FCGR2A	P12318	CAM	FCGR2A	Low affinity immunoglobulin gamma Fc region receptor II-a (IgG Fc receptor II-a) (CDw32) (Fc-gamma RII-a) (Fc-gamma-RIIa) (FcRII-a) (CD antigen CD32)	chr1	161475220	161493803	FCGR2A	P12318	+
p6_11	CAM_OID01292_CCL14	99	0.0610383	77	0.483664	-0.422626	0.0024193	-0.234524	CAM_OID01292_CCL14	Q16627	CAM	CCL14	C-C motif chemokine 14 (Chemokine CC-1/CC-3) (HCC-1/HCC-3) (HCC-1(1-74)) (NCC-2) (Small-inducible cytokine A14) [Cleaved into: HCC-1(3-74); HCC-1(4-74); HCC-1(9-74)]	chr17	34310327	34329100	CCL14	Q16627	-
p6_11	ODA_OID01080_GALNT10	99	0.19883	75	0.575208	-0.376378	0.00252746	-0.142869	ODA_OID01080_GALNT10	Q86SR1	ODA	GALNT10	Polypeptide N-acetylgalactosaminyltransferase 10 (EC 2.4.1.41) (Polypeptide GalNAc transferase 10) (GalNAc-T10) (pp-GaNTase 10) (Protein-UDP acetylgalactosaminyltransferase 10) (UDP-GalNAc:polypeptide N-acetylgalactosaminyltransferase 10)	chr5	153570290	153800544	GALNT10	Q86SR1	+
p6_11	MET_OID01138_ENO2	99	-0.008131	77	0.425729	-0.43386	0.00257334	-0.438391	MET_OID01138_ENO2	P09104	MET	ENO2	Gamma-enolase (EC 4.2.1.11) (2-phospho-D-glycerate hydro-lyase) (Enolase 2) (Neural enolase) (Neuron-specific enolase) (NSE)	chr12	7022909	7032861	ENO2	P09104	+
p6_11	IRE_OID00976_EIF4G1	99	0.0432637	75	0.433508	-0.390245	0.00296067	-0.540611	IRE_OID00976_EIF4G1	Q04637	IRE	EIF4G1	Eukaryotic translation initiation factor 4 gamma 1 (eIF-4-gamma 1) (eIF-4G 1) (eIF-4G1) (p220)	chr3	184032283	184053146	EIF4G1	Q04637	+
p6_11	CAM_OID01301_C1QTNF1	99	-0.223226	77	0.18092	-0.404146	0.00316991	-0.340546	CAM_OID01301_C1QTNF1	Q9BXJ1	CAM	C1QTNF1	Complement C1q tumor necrosis factor-related protein 1 (G protein-coupled receptor-interacting protein) (GIP)	chr17	77018896	77045870	C1QTNF1	Q9BXJ1	+
p6_11	DEV_OID01434_ESAM	100	0.125964	77	0.522375	-0.396411	0.00317896	-0.255465	DEV_OID01434_ESAM	Q96AP7	DEV	ESAM	Endothelial cell-selective adhesion molecule	chr11	124622026	124632186	ESAM	Q96AP7	-
plex42	INF_175_EN-RAGE	159	0.124163	77	-0.256388	0.380551	0.00352682	0.772515	INF_175_EN-RAGE	P80511	INF	EN-RAGE	Protein S100-A12 (CGRP) (Calcium-binding protein in amniotic fluid 1) (CAAF1) (Calgranulin-C) (CAGC) (Extracellular newly identified RAGE-binding protein) (EN-RAGE) (Migration inhibitory factor-related protein 6) (MRP-6) (p6) (Neutrophil S100 protein) (S100 calcium-binding protein A12) [Cleaved into: Calcitermin]	chr1	153346184	153348125	S100A12	P80511	-
p6_11	DEV_OID01462_COLEC12	100	0.0712592	77	0.495051	-0.423792	0.00366233	-0.284657	DEV_OID01462_COLEC12	Q5KU26	DEV	COLEC12	Collectin-12 (Collectin placenta protein 1) (CL-P1) (hCL-P1) (Nurse cell scavenger receptor 2) (Scavenger receptor class A member 4) (Scavenger receptor with C-type lectin)	chr18	319361	500722	COLEC12	Q5KU26	-
p6_11	MET_OID01168_CLUL1	99	-0.029682	77	0.409357	-0.439039	0.00372514	-0.356224	MET_OID01168_CLUL1	Q15846	MET	CLUL1	Clusterin-like protein 1 (Retinal-specific clusterin-like protein)	chr18	596988	650334	CLUL1	Q15846	+
p6_11	ODA_OID01043_EPO	76	-0.161593	64	0.361036	-0.522629	0.0040745	-0.507759	ODA_OID01043_EPO	P01588	ODA	EPO	Erythropoietin (Epoetin)	chr7	100318423	100321323	EPO	P01588	+
p6_11	ODA_OID01058_ST3GAL1	99	0.0235741	75	0.430943	-0.407369	0.00410199	-0.203135	ODA_OID01058_ST3GAL1	Q11201	ODA	ST3GAL1	CMP-N-acetylneuraminate-beta-galactosamide-alpha-2,3-sialyltransferase 1 (Alpha 2,3-ST 1) (Beta-galactoside alpha-2,3-sialyltransferase 1) (EC 2.4.99.4) (Gal-NAc6S) (Gal-beta-1,3-GalNAc-alpha-2,3-sialyltransferase) (SIATFL) (ST3Gal I) (ST3GalI) (ST3GalA.1) (ST3O) (Sialyltransferase 4A) (SIAT4-A)	chr8	134467091	134584183	ST3GAL1	Q11201	-
p6_11	DEV_OID01420_PILRA	100	0.137305	77	0.519793	-0.382488	0.00423774	-0.218674	DEV_OID01420_PILRA	Q9UKJ1	DEV	PILRA	Paired immunoglobulin-like type 2 receptor alpha (Cell surface receptor FDF03) (Inhibitory receptor PILR-alpha)	chr7	99965153	99997719	PILRA	Q9UKJ1	+
p6_11	IRE_OID00990_MGMT	99	0.0576353	75	0.443936	-0.386301	0.00451213	-0.530619	IRE_OID00990_MGMT	P16455	IRE	MGMT	Methylated-DNA--protein-cysteine methyltransferase (EC 2.1.1.63) (6-O-methylguanine-DNA methyltransferase) (MGMT) (O-6-methylguanine-DNA-alkyltransferase)	chr10	131265448	131566271	MGMT	P16455	+
p6_11	DEV_OID01463_GUSB	100	0.0878577	77	0.461394	-0.373536	0.00473588	-0.323867	DEV_OID01463_GUSB	P08236	DEV	GUSB	Beta-glucuronidase (EC 3.2.1.31) (Beta-G1)	chr7	65425671	65447301	GUSB	P08236	-
p6_11	IRE_OID01001_FAM3B	99	0.124954	75	0.505277	-0.380324	0.0047637	-0.266921	IRE_OID01001_FAM3B	P58499	IRE	FAM3B	Protein FAM3B (Cytokine-like protein 2-21) (Pancreatic-derived factor) (PANDER)	chr21	42676139	42729358	FAM3B	P58499	+
p6_11	MET_OID01195_FBP1	99	-0.225421	77	0.137881	-0.363301	0.00479867	-0.32445	MET_OID01195_FBP1	P09467	MET	FBP1	Fructose-1,6-bisphosphatase 1 (FBPase 1) (EC 3.1.3.11) (D-fructose-1,6-bisphosphate 1-phosphohydrolase 1) (Liver FBPase)	chr9	97365415	97402531	FBP1	P09467	-
p6_11	CAM_OID01299_CNDP1	99	0.0187174	77	0.424809	-0.406092	0.00490348	-0.266657	CAM_OID01299_CNDP1	Q96KN2	CAM	CNDP1	Beta-Ala-His dipeptidase (EC 3.4.13.20) (CNDP dipeptidase 1) (Carnosine dipeptidase 1) (Glutamate carboxypeptidase-like protein 2) (Serum carnosinase)	chr18	72201675	72254448	CNDP1	Q96KN2	+
p6_11	CAM_OID01294_AOC3	99	-0.0762352	77	0.379963	-0.456198	0.00497268	-0.286409	CAM_OID01294_AOC3	Q16853	CAM	AOC3	Membrane primary amine oxidase (EC 1.4.3.21) (Copper amine oxidase) (HPAO) (Semicarbazide-sensitive amine oxidase) (SSAO) (Vascular adhesion protein 1) (VAP-1)	chr17	41003201	41010147	AOC3	Q16853	+
p6_11	IRE_OID00953_PRDX3	99	0.228237	75	-0.187886	0.416123	0.00552095	0.426723	IRE_OID00953_PRDX3	P30048	IRE	PRDX3	Thioredoxin-dependent peroxide reductase, mitochondrial (EC 1.11.1.15) (Antioxidant protein 1) (AOP-1) (HBC189) (Peroxiredoxin III) (Prx-III) (Peroxiredoxin-3) (Protein MER5 homolog)	chr10	120927215	120938345	PRDX3	P30048	-
p6_11	IRE_OID00964_TRIM21	96	-0.0138018	74	0.388313	-0.402114	0.00558146	-0.425857	IRE_OID00964_TRIM21	P19474	IRE	TRIM21	E3 ubiquitin-protein ligase TRIM21 (EC 2.3.2.27) (52 kDa Ro protein) (52 kDa ribonucleoprotein autoantigen Ro/SS-A) (RING finger protein 81) (RING-type E3 ubiquitin transferase TRIM21) (Ro(SS-A)) (Sjoegren syndrome type A antigen) (SS-A) (Tripartite motif-containing protein 21)	chr11	4406127	4414926	TRIM21	P19474	-
p6_11	ODA_OID01037_AMN	99	-0.0243976	75	0.4112	-0.435598	0.00567597	-0.370394	ODA_OID01037_AMN	Q9BXJ7	ODA	AMN	Protein amnionless	chr14	103388993	103399933	AMN	Q9BXJ7	+
p6_11	ODA_OID01113_PVALB	99	0.0382999	75	0.420281	-0.381981	0.00582986	-0.69477	ODA_OID01113_PVALB	P20472	ODA	PVALB	Parvalbumin alpha	chr22	37196728	37215523	PVALB	P20472	-
p6_11	IRE_OID01026_ITGB6	99	-0.0695593	75	0.396866	-0.466426	0.00599935	-0.286613	IRE_OID01026_ITGB6	P18564	IRE	ITGB6	Integrin beta-6	chr2	160956177	161128399	ITGB6	P18564	-
p6_11	DEV_OID01432_P4HB	100	0.116508	77	0.495646	-0.379139	0.00602747	-0.263494	DEV_OID01432_P4HB	P07237	DEV	P4HB	Protein disulfide-isomerase (PDI) (EC 5.3.4.1) (Cellular thyroid hormone-binding protein) (Prolyl 4-hydroxylase subunit beta) (p55)	chr17	79801035	79818570	P4HB	P07237	-
p6_11	DEV_OID01467_CD69	100	0.0327807	77	0.412115	-0.379334	0.0060534	-0.602572	DEV_OID01467_CD69	Q07108	DEV	CD69	Early activation antigen CD69 (Activation inducer molecule) (AIM) (BL-AC/P26) (C-type lectin domain family 2 member C) (EA1) (Early T-cell activation antigen p60) (GP32/28) (Leukocyte surface antigen Leu-23) (MLR-3) (CD antigen CD69)	chr12	9905082	9913497	CD69	Q07108	-
p6_11	ODA_OID01066_CA12	99	0.0750555	75	0.470447	-0.395391	0.00607876	-0.220345	ODA_OID01066_CA12	O43570	ODA	CA12	Carbonic anhydrase 12 (EC 4.2.1.1) (Carbonate dehydratase XII) (Carbonic anhydrase XII) (CA-XII) (Tumor antigen HOM-RCC-3.1.3)	chr15	63613577	63674360	CA12	O43570	-
p6_11	DEV_OID01459_SCARF1	100	0.156064	77	0.513704	-0.35764	0.00623385	-0.312	DEV_OID01459_SCARF1	Q14162	DEV	SCARF1	Scavenger receptor class F member 1 (Acetyl LDL receptor) (Scavenger receptor expressed by endothelial cells 1) (SREC-I)	chr17	1537152	1549041	SCARF1	Q14162	-
p6_11	IRE_OID00955_PRDX5	99	0.030794	75	0.407497	-0.376703	0.0062786	-0.470047	IRE_OID00955_PRDX5	P30044	IRE	PRDX5	Peroxiredoxin-5, mitochondrial (EC 1.11.1.15) (Alu corepressor 1) (Antioxidant enzyme B166) (AOEB166) (Liver tissue 2D-page spot 71B) (PLP) (Peroxiredoxin V) (Prx-V) (Peroxisomal antioxidant enzyme) (TPx type VI) (Thioredoxin peroxidase PMP20)	chr11	64085560	64089283	PRDX5	P30044	+
p6_11	IRE_OID01015_LAMP3	99	-0.035117	75	0.377718	-0.412835	0.00627941	-0.334888	IRE_OID01015_LAMP3	Q9UQV4	IRE	LAMP3	Lysosome-associated membrane glycoprotein 3 (LAMP-3) (Lysosomal-associated membrane protein 3) (DC-lysosome-associated membrane glycoprotein) (DC LAMP) (Protein TSC403) (CD antigen CD208)	chr3	182840001	182881627	LAMP3	Q9UQV4	-
p6_11	DEV_OID01471_FSTL3	100	0.139125	77	0.530807	-0.391682	0.00629912	-0.187769	DEV_OID01471_FSTL3	O95633	DEV	FSTL3	Follistatin-related protein 3 (Follistatin-like protein 3) (Follistatin-related gene protein)	chr19	676392	683385	FSTL3	O95633	+
p6_11	IRE_OID00948_DGKZ	18	0.556398	17	-0.373801	0.930199	0.00660991	0.403304	IRE_OID00948_DGKZ	Q13574	IRE	DGKZ	Diacylglycerol kinase zeta (DAG kinase zeta) (EC 2.7.1.107) (Diglyceride kinase zeta) (DGK-zeta)	chr11	46354455	46402104	DGKZ	Q13574	+
p6_11	MET_OID01200_USP8	99	-0.0271598	77	0.378089	-0.405248	0.00709017	-0.32959	MET_OID01200_USP8	P40818	MET	USP8	Ubiquitin carboxyl-terminal hydrolase 8 (EC 3.4.19.12) (Deubiquitinating enzyme 8) (Ubiquitin isopeptidase Y) (hUBPy) (Ubiquitin thioesterase 8) (Ubiquitin-specific-processing protease 8)	chr15	50716577	50793280	USP8	P40818	+
plex42	ONC2_145_Gal-1	159	0.114161	77	-0.235735	0.349897	0.00715468	0.107098	ONC2_145_Gal-1	P09382	ONC2	Gal-1	Galectin-1 (Gal-1) (14 kDa laminin-binding protein) (HLBP14) (14 kDa lectin) (Beta-galactoside-binding lectin L-14-I) (Galaptin) (HBL) (HPL) (Lactose-binding lectin 1) (Lectin galactoside-binding soluble 1) (Putative MAPK-activating protein PM12) (S-Lac lectin 1)	chr22	38071615	38075813	LGALS1	P09382	+
p6_11	CRE_OID01328_GH2	97	-0.100183	76	0.348398	-0.448581	0.00727198	-0.731819	CRE_OID01328_GH2	P01242	CRE	GH2	Growth hormone variant (GH-V) (Growth hormone 2) (Placenta-specific growth hormone)	chr17	61957578	61959295	GH2	P01242	-
p6_11	MET_OID01170_CHRDL2	99	0.105354	77	0.496067	-0.390713	0.0074897	-0.308245	MET_OID01170_CHRDL2	Q6WN34	MET	CHRDL2	Chordin-like protein 2 (Breast tumor novel factor 1) (BNF-1) (Chordin-related protein 2)	chr11	74407474	74442430	CHRDL2	Q6WN34	-
p6_11	ODA_OID01493_PGF	99	0.142034	75	0.523557	-0.381523	0.00753003	-0.176613	ODA_OID01493_PGF	P49763-3	ODA	PGF	NA	NA	NA	NA	NA	NA	NA
p6_11	MET_OID01131_S100P	32	0.18172	9	-0.531471	0.713191	0.00756941	0.34302	MET_OID01131_S100P	P25815	MET	S100P	Protein S100-P (Migration-inducing gene 9 protein) (MIG9) (Protein S100-E) (S100 calcium-binding protein P)	chr4	6694796	6698897	S100P	P25815	+
p6_11	CAM_OID01276_CCL18	99	-0.00278625	77	0.365808	-0.368595	0.00773226	-0.303615	CAM_OID01276_CCL18	P55774	CAM	CCL18	C-C motif chemokine 18 (Alternative macrophage activation-associated CC chemokine 1) (AMAC-1) (CC chemokine PARC) (Dendritic cell chemokine 1) (DC-CK1) (Macrophage inflammatory protein 4) (MIP-4) (Pulmonary and activation-regulated chemokine) (Small-inducible cytokine A18) [Cleaved into: CCL18(1-68); CCL18(3-69); CCL18(4-69)]	chr17	34391640	34399392	CCL18	P55774	+
p6_11	MET_OID01125_CTSO	99	0.133072	77	0.493712	-0.36064	0.00781459	-0.179095	MET_OID01125_CTSO	P43234	MET	CTSO	Cathepsin O (EC 3.4.22.42)	chr4	156845270	156875069	CTSO	P43234	-
p6_11	CRE_OID01343_PRDX6	97	-0.303442	76	-0.0310061	-0.272436	0.00781693	-0.231458	CRE_OID01343_PRDX6	P30041	CRE	PRDX6	Peroxiredoxin-6 (EC 1.11.1.15) (1-Cys peroxiredoxin) (1-Cys PRX) (24 kDa protein) (Acidic calcium-independent phospholipase A2) (aiPLA2) (EC 3.1.1.4) (Antioxidant protein 2) (Liver 2D page spot 40) (Non-selenium glutathione peroxidase) (NSGPx) (Red blood cells page spot 12)	chr1	173446405	173457946	PRDX6	P30041	+
p6_11	MET_OID01207_METRNL	99	0.115948	77	0.477182	-0.361234	0.00782634	-0.165161	MET_OID01207_METRNL	Q641Q3	MET	METRNL	Meteorin-like protein (Subfatin)	chr17	81037567	81052864	METRNL	Q641Q3	+
plex42	INF_154_CXCL5	159	-0.109709	77	0.226542	-0.336251	0.00791536	-0.431365	INF_154_CXCL5	P42830	INF	CXCL5	C-X-C motif chemokine 5 (ENA-78(1-78)) (Epithelial-derived neutrophil-activating protein 78) (Neutrophil-activating peptide ENA-78) (Small-inducible cytokine B5) [Cleaved into: ENA-78(8-78); ENA-78(9-78)]	chr4	74861359	74864496	CXCL5	P42830	-
p6_11	IRE_OID00936_PPP1R9B	99	-0.167728	75	0.199682	-0.367409	0.0079356	-0.475313	IRE_OID00936_PPP1R9B	Q96SB3	IRE	PPP1R9B	Neurabin-2 (Neurabin-II) (Protein phosphatase 1 regulatory subunit 9B) (Spinophilin)	chr17	48211104	48227991	PPP1R9B	Q96SB3	-
p6_11	ODA_OID01030_LRP1	97	0.0717403	75	0.467562	-0.395822	0.00825549	-0.190555	ODA_OID01030_LRP1	Q07954	ODA	LRP1	Prolow-density lipoprotein receptor-related protein 1 (LRP-1) (Alpha-2-macroglobulin receptor) (A2MR) (Apolipoprotein E receptor) (APOER) (CD antigen CD91) [Cleaved into: Low-density lipoprotein receptor-related protein 1 85 kDa subunit (LRP-85); Low-density lipoprotein receptor-related protein 1 515 kDa subunit (LRP-515); Low-density lipoprotein receptor-related protein 1 intracellular domain (L…	chr12	57522276	57607134	LRP1	Q07954	+
p6_11	CAM_OID01242_ITGAM	99	-0.204646	77	0.234728	-0.439374	0.00826297	-0.101579	CAM_OID01242_ITGAM	P11215	CAM	ITGAM	Integrin alpha-M (CD11 antigen-like family member B) (CR-3 alpha chain) (Cell surface glycoprotein MAC-1 subunit alpha) (Leukocyte adhesion receptor MO1) (Neutrophil adherence receptor) (CD antigen CD11b)	chr16	31271311	31344213	ITGAM	P11215	+
p6_11	MET_OID01144_CCDC80	99	0.13628	77	0.508599	-0.372319	0.0083464	-0.354897	MET_OID01144_CCDC80	Q76M96	MET	CCDC80	Coiled-coil domain-containing protein 80 (Down-regulated by oncogenes protein 1) (Up-regulated in BRS-3 deficient mouse homolog)	chr3	112323407	112368377	CCDC80	Q76M96	-
plex42	INF_113_IL-6	159	0.108534	77	-0.224117	0.332651	0.00858576	0.554382	INF_113_IL-6	P05231	INF	IL-6	Interleukin-6 (IL-6) (B-cell stimulatory factor 2) (BSF-2) (CTL differentiation factor) (CDF) (Hybridoma growth factor) (Interferon beta-2) (IFN-beta-2)	chr7	22765503	22771621	IL6	P05231	+
p6_11	CAM_OID01250_NID1	99	0.053239	77	0.424676	-0.371437	0.00862276	-0.217823	CAM_OID01250_NID1	P14543	CAM	NID1	Nidogen-1 (NID-1) (Entactin)	chr1	236139130	236228462	NID1	P14543	-
p6_11	IRE_OID00989_PRKCQ	60	0.205912	29	-0.297513	0.503425	0.00909594	0.415819	IRE_OID00989_PRKCQ	Q04759	IRE	PRKCQ	Protein kinase C theta type (EC 2.7.11.13) (nPKC-theta)	chr10	6469105	6622263	PRKCQ	Q04759	-
p6_11	IRE_OID00977_CD28	99	-0.0316212	75	0.407697	-0.439318	0.00927642	-0.098766	IRE_OID00977_CD28	P10747	IRE	CD28	T-cell-specific surface glycoprotein CD28 (TP44) (CD antigen CD28)	chr2	204571198	204603635	CD28	P10747	+
p6_11	CAM_OID01283_PLA2G7	78	-0.131932	74	0.171467	-0.303399	0.0100825	-0.123401	CAM_OID01283_PLA2G7	Q13093	CAM	PLA2G7	Platelet-activating factor acetylhydrolase (PAF acetylhydrolase) (EC 3.1.1.47) (1-alkyl-2-acetylglycerophosphocholine esterase) (2-acetyl-1-alkylglycerophosphocholine esterase) (Group-VIIA phospholipase A2) (gVIIA-PLA2) (LDL-associated phospholipase A2) (LDL-PLA(2)) (PAF 2-acylhydrolase)	chr6	46671938	46703430	PLA2G7	Q13093	-
p6_11	CAM_OID01258_CR2	99	-0.0432629	77	0.333288	-0.37655	0.0107305	-0.259298	CAM_OID01258_CR2	P20023	CAM	CR2	Complement receptor type 2 (Cr2) (Complement C3d receptor) (Epstein-Barr virus receptor) (EBV receptor) (CD antigen CD21)	chr1	207627575	207663240	CR2	P20023	+
p6_11	IRE_OID00998_SPRY2	99	-0.0267828	75	0.344795	-0.371578	0.0110301	-0.550373	IRE_OID00998_SPRY2	O43597	IRE	SPRY2	Protein sprouty homolog 2 (Spry-2)	chr13	80910111	80915086	SPRY2	O43597	-
p6_11	ODA_OID01077_ERBB2IP	98	-0.0261724	75	0.331977	-0.35815	0.011455	-0.491585	ODA_OID01077_ERBB2IP	Q96RT1	ODA	ERBB2IP	Erbin (Densin-180-like protein) (Erbb2-interacting protein) (Protein LAP2)	chr5	65222303	65378377	ERBB2IP	Q96RT1	+
p6_11	CRE_OID01339_BGN	94	0.000916548	76	0.39945	-0.398534	0.0116693	-0.238201	CRE_OID01339_BGN	P21810	CRE	BGN	Biglycan (Bone/cartilage proteoglycan I) (PG-S1)	chrX	152760397	152775012	BGN	P21810	+
p6_11	DEV_OID01452_CA6	100	-0.112342	77	0.308564	-0.420906	0.0119186	-0.276873	DEV_OID01452_CA6	P23280	DEV	CA6	Carbonic anhydrase 6 (EC 4.2.1.1) (Carbonate dehydratase VI) (Carbonic anhydrase VI) (CA-VI) (Salivary carbonic anhydrase) (Secreted carbonic anhydrase)	chr1	9005926	9035151	CA6	P23280	+
p6_11	ODA_OID01039_MVK	99	0.392891	75	0.0520729	0.340818	0.0124154	0.413811	ODA_OID01039_MVK	Q03426	ODA	MVK	Mevalonate kinase (MK) (EC 2.7.1.36)	chr12	110011060	110035067	MVK	Q03426	+
p6_11	CRE_OID01342_DNAJB1	97	0.0453623	76	0.376328	-0.330966	0.0125542	-0.486632	CRE_OID01342_DNAJB1	P25685	CRE	DNAJB1	DnaJ homolog subfamily B member 1 (DnaJ protein homolog 1) (Heat shock 40 kDa protein 1) (HSP40) (Heat shock protein 40) (Human DnaJ protein 1) (hDj-1)	chr19	14625582	14640582	DNAJB1	P25685	-
p6_11	CRE_OID01352_ARHGAP1	97	0.347355	76	-0.0186718	0.366027	0.0125987	0.350118	CRE_OID01352_ARHGAP1	Q07960	CRE	ARHGAP1	Rho GTPase-activating protein 1 (CDC42 GTPase-activating protein) (GTPase-activating protein rhoGAP) (Rho-related small GTPase protein activator) (Rho-type GTPase-activating protein 1) (p50-RhoGAP)	chr11	46698630	46722165	ARHGAP1	Q07960	-
p6_11	CRE_OID01390_ARHGEF12	97	0.0521912	76	0.38284	-0.330649	0.0135768	-0.514449	CRE_OID01390_ARHGEF12	Q9NZN5	CRE	ARHGEF12	Rho guanine nucleotide exchange factor 12 (Leukemia-associated RhoGEF)	chr11	120207787	120360645	ARHGEF12	Q9NZN5	+
p6_11	IRE_OID00971_MILR1	99	0.0849966	75	0.432524	-0.347528	0.0143027	-0.19519	IRE_OID00971_MILR1	Q7Z6M3	IRE	MILR1	Allergin-1 (Allergy inhibitory receptor 1) (Mast cell antigen 32) (MCA-32) (Mast cell immunoglobulin-like receptor 1)	NA	NA	NA	NA	NA	NA
p6_11	DEV_OID01489_RELT	100	0.118063	77	0.460478	-0.342416	0.0147248	-0.18782	DEV_OID01489_RELT	Q969Z4	DEV	RELT	Tumor necrosis factor receptor superfamily member 19L (Receptor expressed in lymphoid tissues)	chr11	73087309	73108519	RELT	Q969Z4	+
p6_11	CRE_OID01396_WASF3	97	0.183155	76	-0.174079	0.357234	0.0148147	0.420004	CRE_OID01396_WASF3	Q9UPY6	CRE	WASF3	Wiskott-Aldrich syndrome protein family member 3 (WASP family protein member 3) (Protein WAVE-3) (Verprolin homology domain-containing protein 3)	chr13	27131840	27263085	WASF3	Q9UPY6	+
p6_11	IRE_OID00937_GLB1	99	-0.0336459	75	0.317109	-0.350755	0.0149215	-0.279896	IRE_OID00937_GLB1	P16278	IRE	GLB1	Beta-galactosidase (EC 3.2.1.23) (Acid beta-galactosidase) (Lactase) (Elastin receptor 1)	chr3	33038100	33138722	GLB1	P16278	-
p6_11	DEV_OID01470_SPINT1	100	-0.00457325	77	0.381588	-0.386161	0.0151856	-0.325702	DEV_OID01470_SPINT1	O43278	DEV	SPINT1	Kunitz-type protease inhibitor 1 (Hepatocyte growth factor activator inhibitor type 1) (HAI-1)	chr15	41136216	41150405	SPINT1	O43278	+
p6_11	IRE_OID00982_PLXNA4	99	0.0981723	75	0.41233	-0.314157	0.0157913	-0.523157	IRE_OID00982_PLXNA4	Q9HCM2	IRE	PLXNA4	Plexin-A4	chr7	131808091	132333447	PLXNA4	Q9HCM2	-
p6_11	CRE_OID01353_GALNT2	97	0.115142	76	0.445047	-0.329905	0.0170341	-0.146166	CRE_OID01353_GALNT2	Q10471	CRE	GALNT2	Polypeptide N-acetylgalactosaminyltransferase 2 (EC 2.4.1.41) (Polypeptide GalNAc transferase 2) (GalNAc-T2) (pp-GaNTase 2) (Protein-UDP acetylgalactosaminyltransferase 2) (UDP-GalNAc:polypeptide N-acetylgalactosaminyltransferase 2) [Cleaved into: Polypeptide N-acetylgalactosaminyltransferase 2 soluble form]	chr1	230193536	230417870	GALNT2	Q10471	+
plex42	ONC2_128_S100A4	155	0.0969067	76	-0.197639	0.294545	0.0183352	0.175136	ONC2_128_S100A4	P26447	ONC2	S100A4	Protein S100-A4 (Calvasculin) (Metastasin) (Placental calcium-binding protein) (Protein Mts1) (S100 calcium-binding protein A4)	chr1	153516089	153522612	S100A4	P26447	-
p6_11	CRE_OID01309_TNFRSF10A	97	0.129702	76	0.468263	-0.338561	0.0187362	-0.205116	CRE_OID01309_TNFRSF10A	O00220	CRE	TNFRSF10A	Tumor necrosis factor receptor superfamily member 10A (Death receptor 4) (TNF-related apoptosis-inducing ligand receptor 1) (TRAIL receptor 1) (TRAIL-R1) (CD antigen CD261)	chr8	23047965	23082639	TNFRSF10A	O00220	-
p6_11	DEV_OID01444_DAG1	100	0.204454	77	0.499112	-0.294658	0.0195882	-0.204238	DEV_OID01444_DAG1	Q14118	DEV	DAG1	Dystroglycan (Dystrophin-associated glycoprotein 1) [Cleaved into: Alpha-dystroglycan (Alpha-DG); Beta-dystroglycan (Beta-DG)]	chr3	49506146	49573048	DAG1	Q14118	+
p6_11	IRE_OID00947_IL6	99	0.289165	75	-0.0382044	0.32737	0.0198229	0.550801	IRE_OID00947_IL6	P05231	IRE	IL6	Interleukin-6 (IL-6) (B-cell stimulatory factor 2) (BSF-2) (CTL differentiation factor) (CDF) (Hybridoma growth factor) (Interferon beta-2) (IFN-beta-2)	chr7	22765503	22771621	IL6	P05231	+
p6_11	CAM_OID01225_CST3	99	0.11598	77	0.430564	-0.314585	0.0206709	-0.176076	CAM_OID01225_CST3	P01034	CAM	CST3	Cystatin-C (Cystatin-3) (Gamma-trace) (Neuroendocrine basic polypeptide) (Post-gamma-globulin)	chr20	23608534	23619110	CST3	P01034	-
p6_11	MET_OID01180_ADGRE2	99	0.146855	77	0.454906	-0.30805	0.0214115	-0.187511	MET_OID01180_ADGRE2	Q9UHX3	MET	ADGRE2	Adhesion G protein-coupled receptor E2 (EGF-like module receptor 2) (EGF-like module-containing mucin-like hormone receptor-like 2) (CD antigen CD312)	chr19	14843205	14889353	EMR2	Q9UHX3	-
plex42	CVD2_137_SOD2	159	-0.0912697	77	0.188466	-0.279736	0.0215271	-0.139361	CVD2_137_SOD2	P04179	CVD2	SOD2	Superoxide dismutase [Mn], mitochondrial (EC 1.15.1.1)	chr6	160090089	160183561	SOD2	P04179	-
p6_11	MET_OID01202_SDC4	99	0.379468	77	0.0543368	0.325131	0.0220051	0.352892	MET_OID01202_SDC4	P31431	MET	SDC4	Syndecan-4 (SYND4) (Amphiglycan) (Ryudocan core protein)	chr20	43953928	43977064	SDC4	P31431	-
p6_11	MET_OID01176_TXNDC5	99	0.0945712	77	0.424884	-0.330312	0.0222111	-0.348868	MET_OID01176_TXNDC5	Q8NBS9	MET	TXNDC5	Thioredoxin domain-containing protein 5 (Endoplasmic reticulum resident protein 46) (ER protein 46) (ERp46) (Thioredoxin-like protein p46)	chr6	7881483	8026646	TXNDC5	Q8NBS9	-
p6_11	CRE_OID01336_BCR	97	0.0798459	76	0.386005	-0.306159	0.0222685	-0.477359	CRE_OID01336_BCR	P11274	CRE	BCR	Breakpoint cluster region protein (EC 2.7.11.1) (Renal carcinoma antigen NY-REN-26)	chr22	23521891	23660224	BCR	P11274	+
plex42	ONC2_103_CPE	159	-0.101845	77	0.210304	-0.312149	0.0230449	-0.142931	ONC2_103_CPE	P16870	ONC2	CPE	Carboxypeptidase E (CPE) (EC 3.4.17.10) (Carboxypeptidase H) (CPH) (Enkephalin convertase) (Prohormone-processing carboxypeptidase)	chr4	166282346	166419472	CPE	P16870	+
p6_11	ODA_OID01061_CA14	99	-0.0939751	75	0.31084	-0.404815	0.0241983	-0.203581	ODA_OID01061_CA14	Q9ULX7	ODA	CA14	Carbonic anhydrase 14 (EC 4.2.1.1) (Carbonate dehydratase XIV) (Carbonic anhydrase XIV) (CA-XIV)	chr1	150229554	150237478	CA14	Q9ULX7	+
p6_11	CAM_OID01219_FCGR3B	99	0.00587439	77	0.350216	-0.344342	0.0242355	-0.216715	CAM_OID01219_FCGR3B	O75015	CAM	FCGR3B	Low affinity immunoglobulin gamma Fc region receptor III-B (Fc-gamma RIII-beta) (Fc-gamma RIII) (Fc-gamma RIIIb) (FcRIII) (FcRIIIb) (FcR-10) (IgG Fc receptor III-1) (CD antigen CD16b)	chr1	161592986	161601753	FCGR3B	O75015	-
p6_11	CAM_OID01262_GNLY	99	-0.050704	77	0.280006	-0.33071	0.025517	-0.125237	CAM_OID01262_GNLY	P22749	CAM	GNLY	Granulysin (Lymphokine LAG-2) (Protein NKG5) (T-cell activation protein 519)	chr2	85912298	85925977	GNLY	P22749	+
p6_11	MET_OID01193_RTN4R	99	0.0777405	77	0.41614	-0.338399	0.0268	-0.128191	MET_OID01193_RTN4R	Q9BZR6	MET	RTN4R	Reticulon-4 receptor (Nogo receptor) (NgR) (Nogo-66 receptor)	chr22	20228938	20270769	RTN4R	Q9BZR6	-
p6_11	MET_OID01182_SSC4D	99	0.00394532	77	0.363802	-0.359857	0.0272017	-0.369152	MET_OID01182_SSC4D	Q8WTU2	MET	SSC4D	Scavenger receptor cysteine-rich domain-containing group B protein (Four scavenger receptor cysteine-rich domains-containing protein) (S4D-SRCRB)	chr7	76018651	76039012	SRCRB4D	Q8WTU2	-
p6_11	CRE_OID01368_CAMKK1	57	0.222829	48	-0.211659	0.434488	0.0278682	0.229946	CRE_OID01368_CAMKK1	Q8N5S9	CRE	CAMKK1	Calcium/calmodulin-dependent protein kinase kinase 1 (CaM-KK 1) (CaM-kinase kinase 1) (CaMKK 1) (EC 2.7.11.17) (CaM-kinase IV kinase) (Calcium/calmodulin-dependent protein kinase kinase alpha) (CaM-KK alpha) (CaM-kinase kinase alpha) (CaMKK alpha)	chr17	3763609	3798185	CAMKK1	Q8N5S9	-
p6_11	IRE_OID00999_STC1	99	0.359345	75	0.064655	0.29469	0.0291853	0.172066	IRE_OID00999_STC1	P52823	IRE	STC1	Stanniocalcin-1 (STC-1)	chr8	23699428	23712320	STC1	P52823	-
p6_11	IRE_OID00949_CLEC4C	99	0.0367153	75	0.379602	-0.342886	0.0291941	-0.188637	IRE_OID00949_CLEC4C	Q8WTT0	IRE	CLEC4C	C-type lectin domain family 4 member C (Blood dendritic cell antigen 2) (BDCA-2) (C-type lectin superfamily member 7) (Dendritic lectin) (CD antigen CD303)	chr12	7882011	7904201	CLEC4C	Q8WTT0	-
p6_11	CRE_OID01384_PREB	97	0.246649	76	-0.105799	0.352448	0.0293859	0.15479	CRE_OID01384_PREB	Q9HCU5	CRE	PREB	Prolactin regulatory element-binding protein (Mammalian guanine nucleotide exchange factor mSec12)	chr2	27353624	27357543	PREB	Q9HCU5	-
p6_11	ODA_OID01110_PTPRJ	99	0.168877	75	-0.142113	0.31099	0.0295237	0.34815	ODA_OID01110_PTPRJ	Q12913	ODA	PTPRJ	Receptor-type tyrosine-protein phosphatase eta (Protein-tyrosine phosphatase eta) (R-PTP-eta) (EC 3.1.3.48) (Density-enhanced phosphatase 1) (DEP-1) (HPTP eta) (Protein-tyrosine phosphatase receptor type J) (R-PTP-J) (CD antigen CD148)	chr11	48002113	48189670	PTPRJ	Q12913	+
p6_11	ODA_OID01060_VEGFC	99	0.258812	75	-0.0734794	0.332291	0.0319782	0.217632	ODA_OID01060_VEGFC	P49767	ODA	VEGFC	Vascular endothelial growth factor C (VEGF-C) (Flt4 ligand) (Flt4-L) (Vascular endothelial growth factor-related protein) (VRP)	chr4	177604689	177713881	VEGFC	P49767	-
p6_11	ODA_OID01041_TIGAR	99	0.289259	75	-0.0263322	0.315591	0.0327219	0.269473	ODA_OID01041_TIGAR	Q9NQ88	ODA	TIGAR	Fructose-2,6-bisphosphatase TIGAR (EC 3.1.3.46) (TP53-induced glycolysis and apoptosis regulator) (TP53-induced glycolysis regulatory phosphatase)	chr12	4430371	4462338	C12orf5	Q9NQ88	+
p6_11	DEV_OID01440_WFIKKN2	100	0.0143652	77	0.351737	-0.337372	0.0334868	-0.216486	DEV_OID01440_WFIKKN2	Q8TEU8	DEV	WFIKKN2	WAP, Kazal, immunoglobulin, Kunitz and NTR domain-containing protein 2 (Growth and differentiation factor-associated serum protein 1) (GASP-1) (hGASP-1) (WAP, follistatin, immunoglobulin, Kunitz and NTR domain-containing-related protein) (WFIKKN-related protein)	chr17	48912011	48919709	WFIKKN2	Q8TEU8	+
p6_11	ODA_OID01074_LAT2	99	0.00893314	75	0.306072	-0.297139	0.0336852	-0.440576	ODA_OID01074_LAT2	Q9GZY6	ODA	LAT2	Linker for activation of T-cells family member 2 (Linker for activation of B-cells) (Membrane-associated adapter molecule) (Non-T-cell activation linker) (Williams-Beuren syndrome chromosomal region 15 protein) (Williams-Beuren syndrome chromosomal region 5 protein)	chr7	73613982	73644161	LAT2	Q9GZY6	+
plex42	ONC2_105_KLK13	159	0.0977867	77	-0.201923	0.29971	0.0344025	0.221906	ONC2_105_KLK13	Q9UKR3	ONC2	KLK13	Kallikrein-13 (EC 3.4.21.-) (Kallikrein-like protein 4) (KLK-L4)	chr19	51559463	51568371	KLK13	Q9UKR3	-
p6_11	DEV_OID01468_CRHBP	100	0.22679	77	0.486464	-0.259674	0.0344071	-0.122592	DEV_OID01468_CRHBP	P24387	DEV	CRHBP	Corticotropin-releasing factor-binding protein (CRF-BP) (CRF-binding protein) (Corticotropin-releasing hormone-binding protein) (CRH-BP)	chr5	76248538	76276983	CRHBP	P24387	+
plex42	ONC2_181_ICOSLG	159	-0.103173	77	0.213046	-0.316219	0.0344417	-0.141085	ONC2_181_ICOSLG	O75144	ONC2	ICOSLG	ICOS ligand (B7 homolog 2) (B7-H2) (B7-like protein Gl50) (B7-related protein 1) (B7RP-1) (CD antigen CD275)	chr21	45642874	45660849	ICOSLG	O75144	-
p6_11	MET_OID01121_LRIG1	99	0.142367	77	0.43411	-0.291743	0.035948	-0.208841	MET_OID01121_LRIG1	Q96JA1	MET	LRIG1	Leucine-rich repeats and immunoglobulin-like domains protein 1 (LIG-1)	chr3	66429221	66551687	LRIG1	Q96JA1	-
p6_11	MET_OID01166_CLSTN2	99	0.0938729	77	0.393196	-0.299323	0.0360323	-0.143888	MET_OID01166_CLSTN2	Q9H4D0	MET	CLSTN2	Calsyntenin-2 (Alcadein-gamma) (Alc-gamma)	chr3	139654027	140296239	CLSTN2	Q9H4D0	+
p6_11	CRE_OID01379_CLSTN3	97	0.0454857	76	0.36282	-0.317335	0.036204	-0.090679	CRE_OID01379_CLSTN3	Q9BQT9	CRE	CLSTN3	Calsyntenin-3 (Alcadein-beta) (Alc-beta)	chr12	7282294	7311541	CLSTN3	Q9BQT9	+
p6_11	MET_OID01136_TINAGL1	99	-0.070452	77	0.234856	-0.305308	0.0378025	-0.133311	MET_OID01136_TINAGL1	Q9GZM7	MET	TINAGL1	Tubulointerstitial nephritis antigen-like (Glucocorticoid-inducible protein 5) (Oxidized LDL-responsive gene 2 protein) (OLRG-2) (Tubulointerstitial nephritis antigen-related protein) (TIN Ag-related protein) (TIN-Ag-RP)	chr1	32042116	32053288	TINAGL1	Q9GZM7	+
p6_11	CRE_OID01395_KLK12	97	0.190436	76	-0.127483	0.317919	0.0383441	0.297206	CRE_OID01395_KLK12	Q9UKR0	CRE	KLK12	Kallikrein-12 (EC 3.4.21.-) (Kallikrein-like protein 5) (KLK-L5)	chr19	51532348	51538486	KLK12	Q9UKR0	-
p6_11	MET_OID01148_KLK10	99	-0.0685037	77	0.267383	-0.335886	0.0397022	-0.436365	MET_OID01148_KLK10	O43240	MET	KLK10	Kallikrein-10 (EC 3.4.21.-) (Normal epithelial cell-specific 1) (Protease serine-like 1)	chr19	51515995	51523431	KLK10	O43240	-
p6_11	MET_OID01175_FAM3C	99	0.174386	77	0.442572	-0.268186	0.0402502	-0.170944	MET_OID01175_FAM3C	Q92520	MET	FAM3C	Protein FAM3C (Interleukin-like EMT inducer)	chr7	120988905	121036418	FAM3C	Q92520	-
p6_11	CRE_OID01397_TDRKH	96	0.0164281	76	0.307333	-0.290905	0.0427127	-0.46491	CRE_OID01397_TDRKH	Q9Y2W6	CRE	TDRKH	Tudor and KH domain-containing protein (Tudor domain-containing protein 2)	chr1	151742583	151763892	TDRKH	Q9Y2W6	-
p6_11	MET_OID01123_AHCY	65	0.146168	46	-0.221591	0.367759	0.0446276	0.305764	MET_OID01123_AHCY	P23526	MET	AHCY	Adenosylhomocysteinase (AdoHcyase) (EC 3.3.1.1) (S-adenosyl-L-homocysteine hydrolase)	chr20	32868074	32899608	AHCY	P23526	-
p6_11	CRE_OID01321_IGSF3	97	0.125684	76	0.392252	-0.266568	0.0454579	-0.146095	CRE_OID01321_IGSF3	O75054	CRE	IGSF3	Immunoglobulin superfamily member 3 (IgSF3) (Glu-Trp-Ile EWI motif-containing protein 3) (EWI-3)	chr1	117117031	117210375	IGSF3	O75054	-
p6_11	ODA_OID01072_PDP1	99	0.0382823	75	-0.173122	0.211404	0.0457721	0.0767396	ODA_OID01072_PDP1	Q9P0J1	ODA	PDP1	[Pyruvate dehydrogenase [acetyl-transferring]]-phosphatase 1, mitochondrial (PDP 1) (EC 3.1.3.43) (Protein phosphatase 2C) (Pyruvate dehydrogenase phosphatase catalytic subunit 1) (PDPC 1)	chr8	94870035	94938294	PDP1	Q9P0J1	+
p6_11	ODA_OID01098_PDCD1	76	-0.0676755	71	0.305939	-0.373614	0.0460476	-0.17841	ODA_OID01098_PDCD1	Q15116	ODA	PDCD1	Programmed cell death protein 1 (Protein PD-1) (hPD-1) (CD antigen CD279)	chr2	242792033	242801060	PDCD1	Q15116	-
p6_11	CRE_OID01311_GFRA2	97	-0.020128	76	0.271956	-0.292084	0.0462338	-0.0664948	CRE_OID01311_GFRA2	O00451	CRE	GFRA2	GDNF family receptor alpha-2 (GDNF receptor alpha-2) (GDNFR-alpha-2) (GFR-alpha-2) (GDNF receptor beta) (GDNFR-beta) (Neurturin receptor alpha) (NRTNR-alpha) (NTNR-alpha) (RET ligand 2) (TGF-beta-related neurotrophic factor receptor 2)	chr8	21547915	21669869	GFRA2	O00451	-
p6_11	IRE_OID01003_ICA1	99	0.0513416	75	0.351457	-0.300115	0.0466407	-0.315642	IRE_OID01003_ICA1	Q05084	IRE	ICA1	Islet cell autoantigen 1 (69 kDa islet cell autoantigen) (ICA69) (Islet cell autoantigen p69) (ICAp69) (p69)	chr7	8152814	8302317	ICA1	Q05084	-
p6_11	IRE_OID01016_CLEC7A	99	0.0711101	74	0.369395	-0.298285	0.0502757	-0.17972	IRE_OID01016_CLEC7A	Q9BXN2	IRE	CLEC7A	C-type lectin domain family 7 member A (Beta-glucan receptor) (C-type lectin superfamily member 12) (Dendritic cell-associated C-type lectin 1) (DC-associated C-type lectin 1) (Dectin-1)	chr12	10269376	10282857	CLEC7A	Q9BXN2	-
p6_11	CRE_OID01330_COL4A1	97	-0.0993229	76	0.191462	-0.290785	0.0514986	-0.226224	CRE_OID01330_COL4A1	P02462	CRE	COL4A1	Collagen alpha-1(IV) chain [Cleaved into: Arresten]	chr13	110801318	110959496	COL4A1	P02462	-
p6_11	DEV_OID01421_B4GALT1	100	0.171423	77	0.437413	-0.265989	0.0523285	-0.148373	DEV_OID01421_B4GALT1	P15291	DEV	B4GALT1	Beta-1,4-galactosyltransferase 1 (Beta-1,4-GalTase 1) (Beta4Gal-T1) (b4Gal-T1) (EC 2.4.1.-) (UDP-Gal:beta-GlcNAc beta-1,4-galactosyltransferase 1) (UDP-galactose:beta-N-acetylglucosamine beta-1,4-galactosyltransferase 1) [Cleaved into: Processed beta-1,4-galactosyltransferase 1] [Includes: Lactose synthase A protein (EC 2.4.1.22); N-acetyllactosamine synthase (EC 2.4.1.90) (Nal synthase); Beta-N-…	chr9	33104080	33167354	B4GALT1	P15291	-
p6_11	MET_OID01157_CD79B	99	0.140634	77	0.427977	-0.287344	0.0532196	-0.156947	MET_OID01157_CD79B	P40259	MET	CD79B	B-cell antigen receptor complex-associated protein beta chain (B-cell-specific glycoprotein B29) (Ig-beta) (Immunoglobulin-associated B29 protein) (CD antigen CD79b)	chr17	62006100	62009714	CD79B	P40259	-
p6_11	ODA_OID01105_HPGDS	99	0.0183745	75	0.322644	-0.304269	0.0536118	-0.13537	ODA_OID01105_HPGDS	O60760	ODA	HPGDS	Hematopoietic prostaglandin D synthase (H-PGDS) (EC 5.3.99.2) (GST class-sigma) (Glutathione S-transferase) (EC 2.5.1.18) (Glutathione-dependent PGD synthase) (Glutathione-requiring prostaglandin D synthase) (Prostaglandin-H2 D-isomerase)	chr4	95219686	95264027	HPGDS	O60760	-
p6_11	ODA_OID01088_MAX	99	0.111322	75	0.399531	-0.288208	0.0566488	-0.323103	ODA_OID01088_MAX	P61244	ODA	MAX	Protein max (Class D basic helix-loop-helix protein 4) (bHLHd4) (Myc-associated factor X)	chr14	65472892	65569413	MAX	P61244	-
p6_11	ODA_OID01052_NUCB2	99	0.136413	75	0.393927	-0.257514	0.0576023	-0.258891	ODA_OID01052_NUCB2	P80303	ODA	NUCB2	Nucleobindin-2 (DNA-binding protein NEFA) (Epididymis secretory protein Li 109) (Gastric cancer antigen Zg4) (Prepronesfatin) [Cleaved into: Nesfatin-1]	chr11	17229700	17371521	NUCB2	P80303	+
p6_11	DEV_OID01423_PARK7	100	0.131482	77	0.375505	-0.244023	0.0579874	-0.23887	DEV_OID01423_PARK7	Q99497	DEV	PARK7	Protein/nucleic acid deglycase DJ-1 (EC 3.1.2.-) (EC 3.5.1.-) (EC 3.5.1.124) (Maillard deglycase) (Oncogene DJ1) (Parkinson disease protein 7) (Parkinsonism-associated deglycase) (Protein DJ-1) (DJ-1)	chr1	8014351	8045565	PARK7	Q99497	+
p6_11	MET_OID01206_NPDC1	99	0.340925	77	0.0741186	0.266807	0.0595105	0.164617	MET_OID01206_NPDC1	Q9NQX5	MET	NPDC1	Neural proliferation differentiation and control protein 1 (NPDC-1)	chr9	139933922	139940655	NPDC1	Q9NQX5	-
p6_11	MET_OID01158_ANXA4	32	0.301421	38	-0.194273	0.495694	0.0605063	0.279671	MET_OID01158_ANXA4	P09525	MET	ANXA4	Annexin A4 (35-beta calcimedin) (Annexin IV) (Annexin-4) (Carbohydrate-binding protein p33/p41) (Chromobindin-4) (Endonexin I) (Lipocortin IV) (P32.5) (PP4-X) (Placental anticoagulant protein II) (PAP-II) (Protein II)	chr2	69871557	70053596	ANXA4	P09525	+
p6_11	IRE_OID00945_IRF9	90	0.255853	70	-0.0458423	0.301695	0.0611471	0.184506	IRE_OID00945_IRF9	Q00978	IRE	IRF9	Interferon regulatory factor 9 (IRF-9) (IFN-alpha-responsive transcription factor subunit) (ISGF3 p48 subunit) (Interferon-stimulated gene factor 3 gamma) (ISGF-3 gamma) (Transcriptional regulator ISGF3 subunit gamma)	chr14	24630262	24635774	IRF9	Q00978	+
p6_11	MET_OID01183_MCFD2	99	0.163617	77	0.419762	-0.256146	0.0619734	-0.190006	MET_OID01183_MCFD2	Q8NI22	MET	MCFD2	Multiple coagulation factor deficiency protein 2 (Neural stem cell-derived neuronal survival protein)	chr2	47129009	47168994	MCFD2	Q8NI22	-
p6_11	MET_OID01149_PILRB	99	0.14146	77	0.406576	-0.265117	0.0642021	-0.203818	MET_OID01149_PILRB	Q9UKJ0	MET	PILRB	Paired immunoglobulin-like type 2 receptor beta (Activating receptor PILR-beta) (Cell surface receptor FDFACT)	chr7	99933737	99965356	PILRB	Q9UKJ0	+
p6_11	CRE_OID01386_GKN1	97	0.0235054	75	0.293096	-0.269591	0.0679877	-0.0542927	CRE_OID01386_GKN1	Q9NS71	CRE	GKN1	Gastrokine-1 (18 kDa antrum mucosa protein) (AMP-18) (Protein CA11)	chr2	69201705	69208106	GKN1	Q9NS71	+
p6_11	DEV_OID01475_NOV	100	0.0911059	77	0.372166	-0.28106	0.0683389	-0.182447	DEV_OID01475_NOV	P48745	DEV	NOV	Protein NOV homolog (NovH) (CCN family member 3) (Insulin-like growth factor-binding protein 9) (IBP-9) (IGF-binding protein 9) (IGFBP-9) (Nephroblastoma-overexpressed gene protein homolog)	chr8	120428546	120436593	NOV	P48745	+
p6_11	IRE_OID01019_IL12RB1	99	0.11108	75	0.383156	-0.272076	0.0720202	-0.117409	IRE_OID01019_IL12RB1	P42701	IRE	IL12RB1	Interleukin-12 receptor subunit beta-1 (IL-12 receptor subunit beta-1) (IL-12R subunit beta-1) (IL-12R-beta-1) (IL-12RB1) (IL-12 receptor beta component) (CD antigen CD212)	chr19	18169805	18209754	IL12RB1	P42701	-
p6_11	CAM_OID01288_LTBP2	41	-0.100399	42	0.320284	-0.420683	0.0722298	-0.120273	CAM_OID01288_LTBP2	Q14767	CAM	LTBP2	Latent-transforming growth factor beta-binding protein 2 (LTBP-2)	chr14	74964873	75079306	LTBP2	Q14767	-
plex42	CVD2_116_IDUA	159	-0.078687	77	0.162483	-0.24117	0.0732286	-0.150314	CVD2_116_IDUA	P35475	CVD2	IDUA	Alpha-L-iduronidase (EC 3.2.1.76)	chr4	980785	998316	IDUA	P35475	+
plex42	ONC2_191_MUC-16	156	0.083679	72	-0.181305	0.264984	0.073878	0.420726	ONC2_191_MUC-16	Q8WXI7	ONC2	MUC-16	Mucin-16 (MUC-16) (Ovarian cancer-related tumor marker CA125) (CA-125) (Ovarian carcinoma antigen CA125)	NA	NA	NA	NA	NA	NA
p6_11	MET_OID01122_NPTXR	99	-0.0716497	77	0.21656	-0.288209	0.0749899	-0.167817	MET_OID01122_NPTXR	O95502	MET	NPTXR	Neuronal pentraxin receptor	chr22	39214457	39239987	NPTXR	O95502	-
p6_11	CAM_OID01243_MBL2	99	0.0948171	77	0.35095	-0.256133	0.075313	-0.310186	CAM_OID01243_MBL2	P11226	CAM	MBL2	Mannose-binding protein C (MBP-C) (Collectin-1) (MBP1) (Mannan-binding protein) (Mannose-binding lectin)	chr10	54525140	54531460	MBL2	P11226	-
p6_11	MET_OID01151_APLP1	99	-0.204387	77	0.0624651	-0.266852	0.0792303	-0.247613	MET_OID01151_APLP1	P51693	MET	APLP1	Amyloid-like protein 1 (APLP) (APLP-1) [Cleaved into: C30]	chr19	36358801	36370693	APLP1	P51693	+
p6_11	MET_OID01185_SUMF2	99	0.39472	77	0.159208	0.235512	0.0810171	0.207746	MET_OID01185_SUMF2	Q8NBJ7	MET	SUMF2	Sulfatase-modifying factor 2 (C-alpha-formylglycine-generating enzyme 2)	chr7	56131695	56148363	SUMF2	Q8NBJ7	+
p6_11	CAM_OID01298_TIMD4	99	0.144114	77	0.379068	-0.234954	0.0811993	-0.181855	CAM_OID01298_TIMD4	Q96H15	CAM	TIMD4	T-cell immunoglobulin and mucin domain-containing protein 4 (TIMD-4) (T-cell immunoglobulin mucin receptor 4) (TIM-4) (T-cell membrane protein 4)	chr5	156346293	156390266	TIMD4	Q96H15	-
p6_11	CRE_OID01391_SLAMF8	97	0.283427	76	0.0227537	0.260673	0.0813422	0.168425	CRE_OID01391_SLAMF8	Q9P0V8	CRE	SLAMF8	SLAM family member 8 (B-lymphocyte activator macrophage expressed) (BCM-like membrane protein) (CD antigen CD353)	chr1	159796540	159807039	SLAMF8	Q9P0V8	+
p6_11	MET_OID01124_THOP1	99	0.150578	77	0.384719	-0.234141	0.0820823	-0.172393	MET_OID01124_THOP1	P52888	MET	THOP1	Thimet oligopeptidase (EC 3.4.24.15) (Endopeptidase 24.15) (MP78)	chr19	2785458	2813599	THOP1	P52888	+
p6_11	IRE_OID01006_FCRL6	99	0.0522568	75	0.310997	-0.25874	0.0827262	-0.187889	IRE_OID01006_FCRL6	Q6DN72	IRE	FCRL6	Fc receptor-like protein 6 (FcR-like protein 6) (FcRL6) (Fc receptor homolog 6) (FcRH6) (IFGP6)	chr1	159770301	159786041	FCRL6	Q6DN72	+
p6_11	ODA_OID01092_NUB1	99	0.0120861	75	0.277398	-0.265312	0.083254	-0.282391	ODA_OID01092_NUB1	Q9Y5A7	ODA	NUB1	NEDD8 ultimate buster 1 (Negative regulator of ubiquitin-like proteins 1) (Renal carcinoma antigen NY-REN-18)	chr7	151038785	151075535	NUB1	Q9Y5A7	+
p6_11	ODA_OID01117_LHB	96	-0.0737146	75	0.201187	-0.274902	0.0843321	-0.27932	ODA_OID01117_LHB	P01229	ODA	LHB	Lutropin subunit beta (Lutropin beta chain) (Luteinizing hormone subunit beta) (LH-B) (LSH-B) (LSH-beta)	chr19	49519237	49520338	LHB	P01229	-
p6_11	DEV_OID01477_CA2	100	-0.0353711	77	0.197761	-0.233132	0.08451	-0.30008	DEV_OID01477_CA2	P00918	DEV	CA2	Carbonic anhydrase 2 (EC 4.2.1.1) (Carbonate dehydratase II) (Carbonic anhydrase C) (CAC) (Carbonic anhydrase II) (CA-II)	chr8	86376081	86393722	CA2	P00918	+
p6_11	IRE_OID00994_SRPK2	95	0.0277566	73	0.290678	-0.262922	0.0864125	-0.256033	IRE_OID00994_SRPK2	P78362	IRE	SRPK2	SRSF protein kinase 2 (EC 2.7.11.1) (SFRS protein kinase 2) (Serine/arginine-rich protein-specific kinase 2) (SR-protein-specific kinase 2) [Cleaved into: SRSF protein kinase 2 N-terminal; SRSF protein kinase 2 C-terminal]	chr7	104751151	105039755	SRPK2	P78362	-
p6_11	ODA_OID01049_BAMBI	99	0.219708	75	-0.0441947	0.263902	0.0874546	0.118238	ODA_OID01049_BAMBI	Q13145	ODA	BAMBI	BMP and activin membrane-bound inhibitor homolog (Non-metastatic gene A protein) (Putative transmembrane protein NMA)	chr10	28966271	28971868	BAMBI	Q13145	+
p6_11	MET_OID01199_ARG1	99	0.0600579	77	-0.18152	0.241578	0.0875168	0.141353	MET_OID01199_ARG1	P05089	MET	ARG1	Arginase-1 (EC 3.5.3.1) (Liver-type arginase) (Type I arginase)	chr6	131894284	131905472	ARG1	P05089	+
p6_11	IRE_OID01013_SIT1	99	0.189194	75	-0.0470677	0.236261	0.0885937	0.12739	IRE_OID01013_SIT1	Q9Y3P8	IRE	SIT1	Signaling threshold-regulating transmembrane adapter 1 (SHP2-interacting transmembrane adapter protein) (Suppression-inducing transmembrane adapter 1) (gp30/40)	chr9	35649292	35650937	SIT1	Q9Y3P8	-
plex42	ONC2_182_WFDC2	159	0.0817426	77	-0.168793	0.250536	0.0909309	0.226464	ONC2_182_WFDC2	Q14508	ONC2	WFDC2	WAP four-disulfide core domain protein 2 (Epididymal secretory protein E4) (Major epididymis-specific protein E4) (Putative protease inhibitor WAP5)	chr20	44098346	44110172	WFDC2	Q14508	+
p6_11	DEV_OID01418_COCH	100	0.0998273	77	0.344878	-0.245051	0.0973427	-0.175957	DEV_OID01418_COCH	O43405	DEV	COCH	Cochlin (COCH-5B2)	chr14	31343720	31364271	COCH	O43405	+
p6_11	ODA_OID01042_ENAH	99	0.351836	75	0.109552	0.242284	0.10004	0.205299	ODA_OID01042_ENAH	Q8N8S7	ODA	ENAH	Protein enabled homolog	chr1	225674537	225840844	ENAH	Q8N8S7	-
p6_11	MET_OID01167_COMT	97	0.274072	76	0.0408361	0.233236	0.101911	0.269901	MET_OID01167_COMT	P21964	MET	COMT	Catechol O-methyltransferase (EC 2.1.1.6)	chr22	19929130	19957498	COMT	P21964	+
p6_11	CRE_OID01360_METAP1D	97	0.177817	76	-0.0679937	0.24581	0.102981	0.411745	CRE_OID01360_METAP1D	Q6UB28	CRE	METAP1D	Methionine aminopeptidase 1D, mitochondrial (MAP 1D) (MetAP 1D) (EC 3.4.11.18) (Methionyl aminopeptidase type 1D, mitochondrial) (Peptidase M 1D)	chr2	172864490	172947158	METAP1D	Q6UB28	+
p6_11	DEV_OID01429_BCAM	100	0.0585373	77	0.28884	-0.230303	0.103187	-0.195718	DEV_OID01429_BCAM	P50895	DEV	BCAM	Basal cell adhesion molecule (Auberger B antigen) (B-CAM cell surface glycoprotein) (F8/G253 antigen) (Lutheran antigen) (Lutheran blood group glycoprotein) (CD antigen CD239)	chr19	45312328	45324673	BCAM	P50895	+
p6_11	IRE_OID00988_CLEC4D	99	0.315574	75	0.0631401	0.252434	0.106543	0.199576	IRE_OID00988_CLEC4D	Q8WXI8	IRE	CLEC4D	C-type lectin domain family 4 member D (C-type lectin superfamily member 8) (C-type lectin-like receptor 6) (CLEC-6)	chr12	8662071	8674962	CLEC4D	Q8WXI8	+
p6_11	CAM_OID01236_PRSS2	99	0.14361	77	0.377331	-0.233721	0.108705	-0.187188	CAM_OID01236_PRSS2	P07478	CAM	PRSS2	Trypsin-2 (EC 3.4.21.4) (Anionic trypsinogen) (Serine protease 2) (Trypsin II)	NA	NA	NA	NA	NA	NA
p6_11	IRE_OID00944_CLEC4G	99	0.217187	75	0.444418	-0.22723	0.110526	-0.117776	IRE_OID00944_CLEC4G	Q6UXB4	IRE	CLEC4G	C-type lectin domain family 4 member G (Liver and lymph node sinusoidal endothelial cell C-type lectin) (LSECtin)	chr19	7793843	7798792	CLEC4G	Q6UXB4	-
p6_11	IRE_OID00938_PSIP1	99	0.262001	75	0.0119995	0.250002	0.110654	0.422827	IRE_OID00938_PSIP1	O75475	IRE	PSIP1	PC4 and SFRS1-interacting protein (CLL-associated antigen KW-7) (Dense fine speckles 70 kDa protein) (DFS 70) (Lens epithelium-derived growth factor) (Transcriptional coactivator p75/p52)	chr9	15464064	15511017	PSIP1	O75475	-
p6_11	ODA_OID01075_KIM1	99	0.0294612	75	0.239567	-0.210106	0.116895	-0.28869	ODA_OID01075_KIM1	Q96D42	ODA	KIM1	Hepatitis A virus cellular receptor 1 (HAVcr-1) (Kidney injury molecule 1) (KIM-1) (T-cell immunoglobulin and mucin domain-containing protein 1) (TIMD-1) (T-cell immunoglobulin mucin receptor 1) (TIM) (TIM-1) (T-cell membrane protein 1)	chr5	156456424	156486130	HAVCR1	Q96D42	-
p6_11	IRE_OID00952_PRDX1	99	0.0486001	75	0.275324	-0.226724	0.117871	-0.187013	IRE_OID00952_PRDX1	Q06830	IRE	PRDX1	Peroxiredoxin-1 (EC 1.11.1.15) (Natural killer cell-enhancing factor A) (NKEF-A) (Proliferation-associated gene protein) (PAG) (Thioredoxin peroxidase 2) (Thioredoxin-dependent peroxide reductase 2)	chr1	45976708	45988719	PRDX1	Q06830	-
p6_11	CRE_OID01363_FAM19A5	97	0.0806623	76	0.304213	-0.223551	0.119231	-0.148921	CRE_OID01363_FAM19A5	Q7Z5A7	CRE	FAM19A5	Protein FAM19A5 (Chemokine-like protein TAFA-5)	chr22	48885272	49246724	FAM19A5	Q7Z5A7	+
p6_11	CAM_OID01272_PRCP	26	-0.194406	31	0.230439	-0.424846	0.119272	-0.0999584	CAM_OID01272_PRCP	P42785	CAM	PRCP	Lysosomal Pro-X carboxypeptidase (EC 3.4.16.2) (Angiotensinase C) (Lysosomal carboxypeptidase C) (Proline carboxypeptidase) (Prolylcarboxypeptidase) (PRCP)	chr11	82534544	82681626	PRCP	P42785	-
p6_11	MET_OID01142_SERPINB6	99	0.168915	77	0.385931	-0.217016	0.119472	-0.189318	MET_OID01142_SERPINB6	P35237	MET	SERPINB6	Serpin B6 (Cytoplasmic antiproteinase) (CAP) (Peptidase inhibitor 6) (PI-6) (Placental thrombin inhibitor)	chr6	2948393	2972090	SERPINB6	P35237	-
p6_11	IRE_OID01027_BTN3A2	99	0.293284	75	0.0740564	0.219227	0.123518	0.121074	IRE_OID01027_BTN3A2	P78410	IRE	BTN3A2	Butyrophilin subfamily 3 member A2	chr6	26365387	26378546	BTN3A2	P78410	+
p6_11	CRE_OID01324_VAMP5	97	0.219673	76	-0.0140107	0.233684	0.124171	0.186483	CRE_OID01324_VAMP5	O95183	CRE	VAMP5	Vesicle-associated membrane protein 5 (VAMP-5) (Myobrevin)	chr2	85811531	85820535	VAMP5	O95183	+
p6_11	ODA_OID01081_BTC	84	0.00526314	67	0.276228	-0.270965	0.125341	-0.249721	ODA_OID01081_BTC	P35070	ODA	BTC	Probetacellulin [Cleaved into: Betacellulin (BTC)]	chr4	75669969	75719896	BTC	P35070	-
p6_11	IRE_OID00995_KLRD1	99	0.104113	75	0.337042	-0.232929	0.125814	-0.150571	IRE_OID00995_KLRD1	Q13241	IRE	KLRD1	Natural killer cells antigen CD94 (KP43) (Killer cell lectin-like receptor subfamily D member 1) (NK cell receptor) (CD antigen CD94)	chr12	10378657	10469850	KLRD1	Q13241	+
p6_11	ODA_OID01082_PON2	99	0.141067	75	0.360942	-0.219875	0.125826	-0.149117	ODA_OID01082_PON2	Q15165	ODA	PON2	Serum paraoxonase/arylesterase 2 (PON 2) (EC 3.1.1.2) (EC 3.1.1.81) (Aromatic esterase 2) (A-esterase 2) (Serum aryldialkylphosphatase 2)	chr7	95034175	95064510	PON2	Q15165	-
p6_11	ODA_OID01104_PSMA1	58	-0.123348	47	0.182111	-0.305459	0.125918	-0.317217	ODA_OID01104_PSMA1	P25786	ODA	PSMA1	Proteasome subunit alpha type-1 (EC 3.4.25.1) (30 kDa prosomal protein) (PROS-30) (Macropain subunit C2) (Multicatalytic endopeptidase complex subunit C2) (Proteasome component C2) (Proteasome nu chain)	chr11	14515329	14665181	PSMA1	P25786	-
p6_11	ODA_OID01070_YES1	99	0.0929282	75	0.299488	-0.20656	0.12705	-0.366803	ODA_OID01070_YES1	P07947	ODA	YES1	Tyrosine-protein kinase Yes (EC 2.7.10.2) (Proto-oncogene c-Yes) (p61-Yes)	chr18	721588	812547	YES1	P07947	-
p6_11	DEV_OID01415_SPINK1	100	0.2382	77	0.015694	0.222506	0.12776	0.306932	DEV_OID01415_SPINK1	P00995	DEV	SPINK1	Serine protease inhibitor Kazal-type 1 (Pancreatic secretory trypsin inhibitor) (Tumor-associated trypsin inhibitor) (TATI)	chr5	147204131	147211349	SPINK1	P00995	-
p6_11	CRE_OID01399_TACC3	90	0.0729728	76	0.307097	-0.234124	0.131002	-0.355292	CRE_OID01399_TACC3	Q9Y6A5	CRE	TACC3	Transforming acidic coiled-coil-containing protein 3 (ERIC-1)	chr4	1723227	1746898	TACC3	Q9Y6A5	+
p6_11	ODA_OID01118_FOSB	95	0.191676	63	-0.056969	0.248645	0.131839	0.235708	ODA_OID01118_FOSB	P53539	ODA	FOSB	Protein fosB (G0/G1 switch regulatory protein 3)	chr19	45971253	45978437	FOSB	P53539	+
p6_11	CRE_OID01312_STX16	76	0.161207	66	-0.0873547	0.248562	0.132998	0.23177	CRE_OID01312_STX16	O14662	CRE	STX16	Syntaxin-16 (Syn16)	chr20	57226328	57254582	STX16	O14662	+
p6_11	CAM_OID01246_CCL5	99	0.162297	77	0.361754	-0.199456	0.13381	-0.245437	CAM_OID01246_CCL5	P13501	CAM	CCL5	C-C motif chemokine 5 (EoCP) (Eosinophil chemotactic cytokine) (SIS-delta) (Small-inducible cytokine A5) (T cell-specific protein P228) (TCP228) (T-cell-specific protein RANTES) [Cleaved into: RANTES(3-68); RANTES(4-68)]	chr17	34198495	34207797	CCL5	P13501	-
plex42	CVD3_193_vWF	159	-0.0647899	77	0.133787	-0.198577	0.133915	-0.185347	CVD3_193_vWF	P04275	CVD3	vWF	von Willebrand factor (vWF) [Cleaved into: von Willebrand antigen 2 (von Willebrand antigen II)]	chr12	6058040	6233936	VWF	P04275	-
p6_11	ODA_OID01054_TNNI3	50	-0.139108	41	0.237228	-0.376336	0.134894	-0.454057	ODA_OID01054_TNNI3	P19429	ODA	TNNI3	Troponin I, cardiac muscle (Cardiac troponin I)	chr19	55663137	55669141	TNNI3	P19429	-
p6_11	MET_OID01127_CD164	99	0.328167	77	0.122854	0.205313	0.136015	0.0977375	MET_OID01127_CD164	Q04900	MET	CD164	Sialomucin core protein 24 (MUC-24) (Endolyn) (Multi-glycosylated core protein 24) (MGC-24) (MGC-24v) (CD antigen CD164)	chr6	109687717	109703762	CD164	Q04900	-
p6_11	DEV_OID01413_ANGPTL4	100	0.0380348	77	0.25456	-0.216525	0.137174	-0.158228	DEV_OID01413_ANGPTL4	Q9BY76	DEV	ANGPTL4	Angiopoietin-related protein 4 (Angiopoietin-like protein 4) (Hepatic fibrinogen/angiopoietin-related protein) (HFARP)	chr19	8428173	8439257	ANGPTL4	Q9BY76	+
p6_11	IRE_OID00966_NTF4	99	-0.0771289	75	0.133807	-0.210936	0.13987	-0.144389	IRE_OID00966_NTF4	P34130	IRE	NTF4	Neurotrophin-4 (NT-4) (Neurotrophin-5) (NT-5) (Neutrophic factor 4)	chr19	49559050	49568333	NTF4	P34130	-
p6_11	ODA_OID01035_CSNK1D	99	-0.0286347	75	0.203836	-0.23247	0.144563	-0.11519	ODA_OID01035_CSNK1D	P48730	ODA	CSNK1D	Casein kinase I isoform delta (CKI-delta) (CKId) (EC 2.7.11.1) (Tau-protein kinase CSNK1D) (EC 2.7.11.26)	chr17	80196899	80231607	CSNK1D	P48730	-
p6_11	DEV_OID01402_HTRA2	100	0.0778632	77	0.304222	-0.226359	0.146038	-0.156505	DEV_OID01402_HTRA2	O43464	DEV	HTRA2	Serine protease HTRA2, mitochondrial (EC 3.4.21.108) (High temperature requirement protein A2) (HtrA2) (Omi stress-regulated endoprotease) (Serine protease 25) (Serine proteinase OMI)	chr2	74756504	74760472	HTRA2	O43464	+
plex42	CVD2_192_CD4	107	-0.0874183	54	0.173218	-0.260636	0.147348	-0.117065	CVD2_192_CD4	P01730	CVD2	CD4	T-cell surface glycoprotein CD4 (T-cell surface antigen T4/Leu-3) (CD antigen CD4)	chr12	6896024	6929974	CD4	P01730	+
p6_11	ODA_OID01112_PTK7	99	0.12062	75	0.347354	-0.226734	0.149711	-0.189532	ODA_OID01112_PTK7	Q13308	ODA	PTK7	Inactive tyrosine-protein kinase 7 (Colon carcinoma kinase 4) (CCK-4) (Protein-tyrosine kinase 7) (Pseudo tyrosine kinase receptor 7) (Tyrosine-protein kinase-like 7)	chr6	43044006	43129457	PTK7	Q13308	+
p6_11	ODA_OID01033_SMAD1	86	-0.0210358	73	0.211407	-0.232443	0.149726	-0.261717	ODA_OID01033_SMAD1	Q15797	ODA	SMAD1	Mothers against decapentaplegic homolog 1 (MAD homolog 1) (Mothers against DPP homolog 1) (JV4-1) (Mad-related protein 1) (SMAD family member 1) (SMAD 1) (Smad1) (hSMAD1) (Transforming growth factor-beta-signaling protein 1) (BSP-1)	chr4	146402346	146479231	SMAD1	Q15797	+
p6_11	MET_OID01156_ALDH1A1	99	-0.0960735	77	0.0862937	-0.182367	0.150393	-0.154582	MET_OID01156_ALDH1A1	P00352	MET	ALDH1A1	Retinal dehydrogenase 1 (RALDH 1) (RalDH1) (EC 1.2.1.-) (EC 1.2.1.36) (ALDH-E1) (ALHDII) (Aldehyde dehydrogenase family 1 member A1) (Aldehyde dehydrogenase, cytosolic)	chr9	75515578	75695358	ALDH1A1	P00352	-
p6_11	ODA_OID01059_FES	20	0.205542	23	-0.298076	0.503617	0.150466	0.478427	ODA_OID01059_FES	P07332	ODA	FES	Tyrosine-protein kinase Fes/Fps (EC 2.7.10.2) (Feline sarcoma/Fujinami avian sarcoma oncogene homolog) (Proto-oncogene c-Fes) (Proto-oncogene c-Fps) (p93c-fes)	chr15	91426925	91439006	FES	P07332	+
p6_11	ODA_OID01050_CAPG	99	0.162073	75	-0.0539443	0.216017	0.155356	0.176271	ODA_OID01050_CAPG	P40121	ODA	CAPG	Macrophage-capping protein (Actin regulatory protein CAP-G)	chr2	85621871	85645555	CAPG	P40121	-
p6_11	CRE_OID01398_HS3ST3B1	97	0.209871	76	0.398665	-0.188794	0.158321	-0.0934763	CRE_OID01398_HS3ST3B1	Q9Y662	CRE	HS3ST3B1	Heparan sulfate glucosamine 3-O-sulfotransferase 3B1 (EC 2.8.2.30) (Heparan sulfate D-glucosaminyl 3-O-sulfotransferase 3B1) (3-OST-3B) (Heparan sulfate 3-O-sulfotransferase 3B1) (h3-OST-3B)	chr17	14204400	14252721	HS3ST3B1	Q9Y662	+
p6_11	CRE_OID01369_AGR3	10	0.486258	21	-0.244347	0.730605	0.160168	0.447642	CRE_OID01369_AGR3	Q8TD06	CRE	AGR3	Anterior gradient protein 3 (AG-3) (AG3) (hAG-3) (Anterior gradient 3 homolog) (Breast cancer membrane protein 11) (Protein disulfide isomerase family A, member 18)	chr7	16899029	16921611	AGR3	Q8TD06	-
p6_11	MET_OID01133_CD2AP	99	-0.000897061	77	0.190584	-0.191481	0.160385	-0.253963	MET_OID01133_CD2AP	Q9Y5K6	MET	CD2AP	CD2-associated protein (Adapter protein CMS) (Cas ligand with multiple SH3 domains)	chr6	47445525	47594999	CD2AP	Q9Y5K6	+
p6_11	DEV_OID01412_TMSB10	100	0.368311	77	0.186943	0.181368	0.161063	0.249953	DEV_OID01412_TMSB10	P63313	DEV	TMSB10	Thymosin beta-10	chr2	85132749	85133795	TMSB10	P63313	+
p6_11	IRE_OID00997_PIK3AP1	99	-0.00659627	75	0.188552	-0.195148	0.166891	-0.200988	IRE_OID00997_PIK3AP1	Q6ZUJ8	IRE	PIK3AP1	Phosphoinositide 3-kinase adapter protein 1 (B-cell adapter for phosphoinositide 3-kinase) (B-cell phosphoinositide 3-kinase adapter protein 1)	chr10	98353069	98480271	PIK3AP1	Q6ZUJ8	-
p6_11	IRE_OID01012_PADI2	99	0.172809	75	-0.0522222	0.225031	0.168378	0.148262	IRE_OID01012_PADI2	Q9Y2J8	IRE	PADI2	Protein-arginine deiminase type-2 (EC 3.5.3.15) (PAD-H19) (Peptidylarginine deiminase II) (Protein-arginine deiminase type II)	chr1	17393256	17445948	PADI2	Q9Y2J8	-
p6_11	IRE_OID00978_PTH1R	99	-0.0185064	75	0.159571	-0.178078	0.169251	-0.130923	IRE_OID00978_PTH1R	Q03431	IRE	PTH1R	Parathyroid hormone/parathyroid hormone-related peptide receptor (PTH/PTHrP type I receptor) (PTH/PTHr receptor) (Parathyroid hormone 1 receptor) (PTH1 receptor)	chr3	46919236	46945287	PTH1R	Q03431	+
p6_11	MET_OID01205_DAB2	84	-0.0271514	76	0.185135	-0.212286	0.17461	-0.297175	MET_OID01205_DAB2	P98082	MET	DAB2	Disabled homolog 2 (Adaptor molecule disabled-2) (Differentially expressed in ovarian carcinoma 2) (DOC-2) (Differentially-expressed protein 2)	chr5	39371780	39462402	DAB2	P98082	-
p6_11	CAM_OID01248_CD59	99	-0.118344	77	0.0743854	-0.19273	0.180589	-0.0501929	CAM_OID01248_CD59	P13987	CAM	CD59	CD59 glycoprotein (1F5 antigen) (20 kDa homologous restriction factor) (HRF-20) (HRF20) (MAC-inhibitory protein) (MAC-IP) (MEM43 antigen) (Membrane attack complex inhibition factor) (MACIF) (Membrane inhibitor of reactive lysis) (MIRL) (Protectin) (CD antigen CD59)	chr11	33719807	33757991	CD59	P13987	-
p6_11	ODA_OID01040_ADGRG1	97	0.217762	75	0.00655242	0.21121	0.185814	0.173668	ODA_OID01040_ADGRG1	Q9Y653	ODA	ADGRG1	Adhesion G-protein coupled receptor G1 (G-protein coupled receptor 56) (Protein TM7XN1) [Cleaved into: ADGRG1 N-terminal fragment (ADGRG1 NT) (GPR56 N-terminal fragment) (GPR56 NT) (GPR56(N)) (GPR56 extracellular subunit) (GPR56 subunit alpha); ADGRG1 C-terminal fragment (ADGRG1 CT) (GPR56 C-terminal fragment) (GPR56 CT) (GPR56(C)) (GPR56 seven-transmembrane subunit) (GPR56 7TM) (GPR56 subunit be…	chr16	57644564	57698944	GPR56	Q9Y653	+
p6_11	MET_OID01191_CRKL	99	0.104436	77	0.292198	-0.187762	0.186867	-0.302814	MET_OID01191_CRKL	P46109	MET	CRKL	Crk-like protein	chr22	21271714	21308037	CRKL	P46109	+
p6_11	MET_OID01196_TSHB	99	0.165427	77	-0.032073	0.1975	0.188403	0.219849	MET_OID01196_TSHB	P01222	MET	TSHB	Thyrotropin subunit beta (Thyroid-stimulating hormone subunit beta) (TSH-B) (TSH-beta) (Thyrotropin beta chain) (Thyrotropin alfa)	chr1	115572415	115576941	TSHB	P01222	+
p6_11	CRE_OID01335_CFC1	94	0.0993043	75	0.321746	-0.222442	0.190124	-0.0887716	CRE_OID01335_CFC1	P0CG37	CRE	CFC1	Cryptic protein (Cryptic family protein 1)	chr2	131350339	131357123	CFC1	P0CG37	-
p6_11	DEV_OID01483_PEBP1	100	0.316761	77	0.145799	0.170962	0.191692	0.175476	DEV_OID01483_PEBP1	P30086	DEV	PEBP1	Phosphatidylethanolamine-binding protein 1 (PEBP-1) (HCNPpp) (Neuropolypeptide h3) (Prostatic-binding protein) (Raf kinase inhibitor protein) (RKIP) [Cleaved into: Hippocampal cholinergic neurostimulating peptide (HCNP)]	chr12	118573663	118583389	PEBP1	P30086	+
plex42	INF_114_IL-17C	159	0.0549894	77	-0.113549	0.168539	0.200792	0.264012	INF_114_IL-17C	Q9P0M4	INF	IL-17C	Interleukin-17C (IL-17C) (Cytokine CX2)	chr16	88704999	88706881	IL17C	Q9P0M4	+
p6_11	MET_OID01178_DPP7	62	0.191719	64	-0.0402721	0.231991	0.201109	0.112523	MET_OID01178_DPP7	Q9UHL4	MET	DPP7	Dipeptidyl peptidase 2 (EC 3.4.14.2) (Dipeptidyl aminopeptidase II) (Dipeptidyl peptidase 7) (Dipeptidyl peptidase II) (DPP II) (Quiescent cell proline dipeptidase)	chr9	140004994	140009629	DPP7	Q9UHL4	-
p6_11	DEV_OID01461_SEMA7A	100	0.252066	77	0.404802	-0.152736	0.20235	-0.0665056	DEV_OID01461_SEMA7A	O75326	DEV	SEMA7A	Semaphorin-7A (CDw108) (JMH blood group antigen) (John-Milton-Hargen human blood group Ag) (Semaphorin-K1) (Sema K1) (Semaphorin-L) (Sema L) (CD antigen CD108)	chr15	74701630	74726808	SEMA7A	O75326	-
p6_11	IRE_OID00965_LILRB4	99	0.155746	75	0.344012	-0.188265	0.209002	-0.142438	IRE_OID00965_LILRB4	Q8NHJ6	IRE	LILRB4	Leukocyte immunoglobulin-like receptor subfamily B member 4 (CD85 antigen-like family member K) (Immunoglobulin-like transcript 3) (ILT-3) (Leukocyte immunoglobulin-like receptor 5) (LIR-5) (Monocyte inhibitory receptor HM18) (CD antigen CD85k)	chr19	55155340	55181810	LILRB4	Q8NHJ6	+
p6_11	CRE_OID01340_CBL	97	0.0830538	76	0.264484	-0.18143	0.21192	-0.24845	CRE_OID01340_CBL	P22681	CRE	CBL	E3 ubiquitin-protein ligase CBL (EC 2.3.2.27) (Casitas B-lineage lymphoma proto-oncogene) (Proto-oncogene c-Cbl) (RING finger protein 55) (RING-type E3 ubiquitin transferase CBL) (Signal transduction protein CBL)	chr11	119076752	119178859	CBL	P22681	+
p6_11	IRE_OID01005_DCBLD2	99	0.329972	75	0.144403	0.18557	0.212769	0.0897159	IRE_OID01005_DCBLD2	Q96PD2	IRE	DCBLD2	Discoidin, CUB and LCCL domain-containing protein 2 (CUB, LCCL and coagulation factor V/VIII-homology domains protein 1) (Endothelial and smooth muscle cell-derived neuropilin-like protein)	chr3	98514785	98620533	DCBLD2	Q96PD2	-
p6_11	IRE_OID00957_TRIM5	99	0.187221	73	0.0043615	0.182859	0.217741	0.163129	IRE_OID00957_TRIM5	Q9C035	IRE	TRIM5	Tripartite motif-containing protein 5 (EC 2.3.2.27) (RING finger protein 88) (RING-type E3 ubiquitin transferase TRIM5)	chr11	5684425	5959849	TRIM5	Q9C035	-
p6_11	CRE_OID01315_CRX	97	-0.0303373	76	0.185922	-0.21626	0.220551	-0.277333	CRE_OID01315_CRX	O43186	CRE	CRX	Cone-rod homeobox protein	chr19	48322703	48346587	CRX	O43186	+
p6_11	CRE_OID01341_OMG	97	-0.0714734	76	-0.231309	0.159836	0.222896	0.132258	CRE_OID01341_OMG	P23515	CRE	OMG	Oligodendrocyte-myelin glycoprotein	chr17	29599031	29624557	OMG	P23515	-
p6_11	DEV_OID01469_MSMB	100	-0.014806	77	0.190729	-0.205535	0.224239	-0.107689	DEV_OID01469_MSMB	P08118	DEV	MSMB	Beta-microseminoprotein (Immunoglobulin-binding factor) (IGBF) (PN44) (Prostate secreted seminal plasma protein) (Prostate secretory protein of 94 amino acids) (PSP-94) (PSP94) (Seminal plasma beta-inhibin)	chr10	51549498	51562517	MSMB	P08118	+
p6_11	IRE_OID01020_TANK	99	0.0542568	75	0.236156	-0.181899	0.225198	-0.158839	IRE_OID01020_TANK	Q92844	IRE	TANK	TRAF family member-associated NF-kappa-B activator (TRAF-interacting protein) (I-TRAF)	chr2	161993419	162092732	TANK	Q92844	+
p6_11	CAM_OID01231_REG1A	99	0.117599	77	0.299625	-0.182025	0.225615	-0.142957	CAM_OID01231_REG1A	P05451	CAM	REG1A	Lithostathine-1-alpha (Islet cells regeneration factor) (ICRF) (Islet of Langerhans regenerating protein) (REG) (Pancreatic stone protein) (PSP) (Pancreatic thread protein) (PTP) (Regenerating islet-derived protein 1-alpha) (REG-1-alpha) (Regenerating protein I alpha)	chr2	79347488	79350545	REG1A	P05451	+
p6_11	CAM_OID01222_SOD1	19	0.203749	12	-0.274624	0.478374	0.231611	0.278843	CAM_OID01222_SOD1	P00441	CAM	SOD1	Superoxide dismutase [Cu-Zn] (EC 1.15.1.1) (Superoxide dismutase 1) (hSod1)	chr21	33031935	33041244	SOD1	P00441	+
p6_11	CRE_OID01310_NFKBIE	97	0.125401	76	0.306622	-0.181221	0.23234	-0.151776	CRE_OID01310_NFKBIE	O00221	CRE	NFKBIE	NF-kappa-B inhibitor epsilon (NF-kappa-BIE) (I-kappa-B-epsilon) (IkB-E) (IkB-epsilon) (IkappaBepsilon)	chr6	44225903	44233500	NFKBIE	O00221	-
p6_11	DEV_OID01448_VSIG4	100	0.1784	77	0.349159	-0.170759	0.237132	-0.142138	DEV_OID01448_VSIG4	Q9Y279	DEV	VSIG4	V-set and immunoglobulin domain-containing protein 4 (Protein Z39Ig)	chrX	65241580	65259967	VSIG4	Q9Y279	-
p6_11	IRE_OID01007_NCR1	99	0.170034	75	0.342563	-0.172529	0.243844	-0.0832528	IRE_OID01007_NCR1	O76036	IRE	NCR1	Natural cytotoxicity triggering receptor 1 (Lymphocyte antigen 94 homolog) (NK cell-activating receptor) (Natural killer cell p46-related protein) (NK-p46) (NKp46) (hNKp46) (CD antigen CD335)	chr19	55417508	55427508	NCR1	O76036	+
p6_11	IRE_OID00975_EIF5A	99	0.0480221	75	-0.114419	0.162441	0.24574	0.0533394	IRE_OID00975_EIF5A	P63241	IRE	EIF5A	Eukaryotic translation initiation factor 5A-1 (eIF-5A-1) (eIF-5A1) (Eukaryotic initiation factor 5A isoform 1) (eIF-5A) (Rev-binding factor) (eIF-4D)	chr17	7210318	7215774	EIF5A	P63241	+
p6_11	MET_OID01169_HDGF	99	0.235426	77	0.0625778	0.172848	0.249877	0.188261	MET_OID01169_HDGF	P51858	MET	HDGF	Hepatoma-derived growth factor (HDGF) (High mobility group protein 1-like 2) (HMG-1L2)	chr1	156711899	156736717	HDGF	P51858	-
p6_11	IRE_OID01017_CLEC6A	99	0.255836	75	0.0933285	0.162507	0.253693	0.103027	IRE_OID01017_CLEC6A	Q6EIG7	IRE	CLEC6A	C-type lectin domain family 6 member A (C-type lectin superfamily member 10) (Dendritic cell-associated C-type lectin 2) (DC-associated C-type lectin 2) (Dectin-2)	chr12	8608522	8630926	CLEC6A	Q6EIG7	+
p6_11	CRE_OID01327_PAK4	81	0.0524191	76	0.239651	-0.187232	0.255759	-0.195902	CRE_OID01327_PAK4	O96013	CRE	PAK4	Serine/threonine-protein kinase PAK 4 (EC 2.7.11.1) (p21-activated kinase 4) (PAK-4)	chr19	39616410	39673456	PAK4	O96013	+
p6_11	ODA_OID01101_ATP6AP2	88	0.0477888	66	-0.108847	0.156636	0.270273	0.05219	ODA_OID01101_ATP6AP2	O75787	ODA	ATP6AP2	Renin receptor (ATPase H(+)-transporting lysosomal accessory protein 2) (ATPase H(+)-transporting lysosomal-interacting protein 2) (ER-localized type I transmembrane adaptor) (Embryonic liver differentiation factor 10) (N14F) (Renin/prorenin receptor) (Vacuolar ATP synthase membrane sector-associated protein M8-9) (ATP6M8-9) (V-ATPase M8.9 subunit)	chrX	40440146	40465889	ATP6AP2	O75787	+
p6_11	CRE_OID01356_DCTN2	85	0.0112994	72	0.21829	-0.20699	0.272465	-0.118938	CRE_OID01356_DCTN2	Q13561	CRE	DCTN2	Dynactin subunit 2 (50 kDa dynein-associated polypeptide) (Dynactin complex 50 kDa subunit) (DCTN-50) (p50 dynamitin)	chr12	57923885	57941114	DCTN2	Q13561	-
p6_11	CRE_OID01318_STX6	97	0.109901	76	0.269592	-0.159691	0.273509	-0.192649	CRE_OID01318_STX6	O43752	CRE	STX6	Syntaxin-6	chr1	180941861	180992047	STX6	O43752	-
p6_11	IRE_OID01023_LAG3	99	0.202923	75	0.0405546	0.162369	0.273876	0.0764101	IRE_OID01023_LAG3	P18627	IRE	LAG3	Lymphocyte activation gene 3 protein (LAG-3) (Protein FDC) (CD antigen CD223)	chr12	6881678	6887621	LAG3	P18627	+
p6_11	IRE_OID00962_FXYD5	53	0.183106	59	-0.0356858	0.218792	0.274315	0.138339	IRE_OID00962_FXYD5	Q96DB9	IRE	FXYD5	FXYD domain-containing ion transport regulator 5 (Dysadherin)	chr19	35645633	35660786	FXYD5	Q96DB9	+
p6_11	ODA_OID01057_SIRT5	18	0.322483	13	-0.112652	0.435135	0.277394	0.425401	ODA_OID01057_SIRT5	Q9NXA8	ODA	SIRT5	NAD-dependent protein deacylase sirtuin-5, mitochondrial (EC 3.5.1.-) (Regulatory protein SIR2 homolog 5) (SIR2-like protein 5)	chr6	13574816	13614790	SIRT5	Q9NXA8	+
p6_11	CRE_OID01374_KAZALD1	97	0.0574704	76	0.224233	-0.166763	0.301837	-0.094879	CRE_OID01374_KAZALD1	Q96I82	CRE	KAZALD1	Kazal-type serine protease inhibitor domain-containing protein 1	chr10	102821598	102827888	KAZALD1	Q96I82	+
p6_11	IRE_OID00987_HEXIM1	99	0.152034	75	0.293443	-0.141409	0.302201	-0.17045	IRE_OID00987_HEXIM1	O94992	IRE	HEXIM1	Protein HEXIM1 (Cardiac lineage protein 1) (Estrogen down-regulated gene 1 protein) (Hexamethylene bis-acetamide-inducible protein 1) (Menage a quatre protein 1)	chr17	43224684	43229468	HEXIM1	O94992	+
p6_11	MET_OID01198_NECTIN2	99	0.233256	77	0.374603	-0.141347	0.308703	-0.101923	MET_OID01198_NECTIN2	Q92692	MET	NECTIN2	Nectin-2 (Herpes virus entry mediator B) (Herpesvirus entry mediator B) (HveB) (Nectin cell adhesion molecule 2) (Poliovirus receptor-related protein 2) (CD antigen CD112)	chr19	45349432	45392485	PVRL2	Q92692	+
p6_11	DEV_OID01400_CTSF	100	0.217715	77	0.344268	-0.126554	0.312664	-0.0651996	DEV_OID01400_CTSF	Q9UBX1	DEV	CTSF	Cathepsin F (CATSF) (EC 3.4.22.41)	chr11	66330934	66336312	CTSF	Q9UBX1	-
p6_11	ODA_OID01119_CALR	79	0.0959396	57	-0.0737741	0.169714	0.313881	0.0870298	ODA_OID01119_CALR	P27797	ODA	CALR	Calreticulin (CRP55) (Calregulin) (Endoplasmic reticulum resident protein 60) (ERp60) (HACBP) (grp60)	chr19	13049392	13055303	CALR	P27797	+
p6_11	MET_OID01197_BAG6	99	0.0829595	77	0.225924	-0.142965	0.318599	-0.108958	MET_OID01197_BAG6	P46379	MET	BAG6	Large proline-rich protein BAG6 (BAG family molecular chaperone regulator 6) (BCL2-associated athanogene 6) (BAG-6) (HLA-B-associated transcript 3) (Protein G3) (Protein Scythe)	chr6	31606805	31620482	BAG6	P46379	-
p6_11	DEV_OID01442_CD177	97	0.0985026	74	0.252328	-0.153826	0.328103	-0.179085	DEV_OID01442_CD177	Q8N6Q3	DEV	CD177	CD177 antigen (Human neutrophil alloantigen 2a) (HNA-2a) (NB1 glycoprotein) (NB1 GP) (Polycythemia rubra vera protein 1) (PRV-1) (CD antigen CD177)	chr19	43857811	43867480	CD177	Q8N6Q3	+
p6_11	ODA_OID01095_CALCA	99	0.270828	75	0.114628	0.156201	0.329384	0.169068	ODA_OID01095_CALCA	P01258	ODA	CALCA	Calcitonin [Cleaved into: Calcitonin; Katacalcin (Calcitonin carboxyl-terminal peptide) (CCP) (PDN-21)]	chr11	14988214	14993900	CALCA	P01258	-
p6_11	IRE_OID00992_CXADR	99	0.276636	75	0.132941	0.143695	0.333041	0.081914	IRE_OID00992_CXADR	P78310	IRE	CXADR	Coxsackievirus and adenovirus receptor (CAR) (hCAR) (CVB3-binding protein) (Coxsackievirus B-adenovirus receptor) (HCVADR)	chr21	18884700	18965897	CXADR	P78310	+
p6_11	CRE_OID01383_SLITRK6	97	-0.0569946	76	0.0823341	-0.139329	0.333597	-0.0171362	CRE_OID01383_SLITRK6	Q9H5Y7	CRE	SLITRK6	SLIT and NTRK-like protein 6	chr13	86366925	86373623	SLITRK6	Q9H5Y7	-
p6_11	ODA_OID01055_CES2	51	-0.210735	59	-0.0397207	-0.171015	0.333835	-0.0723206	ODA_OID01055_CES2	O00748	ODA	CES2	Cocaine esterase (EC 3.1.1.84) (Carboxylesterase 2) (CE-2) (hCE-2) (EC 3.1.1.1) (Methylumbelliferyl-acetate deacetylase 2) (EC 3.1.1.56)	chr16	66968347	66978999	CES2	O00748	+
p6_11	MET_OID01139_NADK	99	0.295078	77	0.163497	0.131581	0.339317	0.122097	MET_OID01139_NADK	O95544	MET	NADK	NAD kinase (EC 2.7.1.23) (Poly(P)/ATP NAD kinase)	chr1	1682671	1711896	NADK	O95544	-
p6_11	DEV_OID01492_FUT3/FUT5	100	0.136936	77	0.276729	-0.139794	0.34221	-0.11186	DEV_OID01492_FUT3/FUT5	Q11128,P21217	DEV	FUT3/FUT5	NA	NA	NA	NA	NA	NA	NA
p6_11	CRE_OID01345_MAP2K6	97	0.184994	76	0.318211	-0.133217	0.343947	-0.158537	CRE_OID01345_MAP2K6	P52564	CRE	MAP2K6	Dual specificity mitogen-activated protein kinase kinase 6 (MAP kinase kinase 6) (MAPKK 6) (EC 2.7.12.2) (MAPK/ERK kinase 6) (MEK 6) (Stress-activated protein kinase kinase 3) (SAPK kinase 3) (SAPKK-3) (SAPKK3)	chr17	67410839	67539472	MAP2K6	P52564	+
p6_11	IRE_OID00959_ITGA6	99	0.101023	75	-0.0303641	0.131387	0.346941	0.133166	IRE_OID00959_ITGA6	P23229	IRE	ITGA6	Integrin alpha-6 (CD49 antigen-like family member F) (VLA-6) (CD antigen CD49f) [Cleaved into: Integrin alpha-6 heavy chain; Integrin alpha-6 light chain; Processed integrin alpha-6 (Alpha6p)]	chr2	173292082	173371181	ITGA6	P23229	+
p6_11	DEV_OID01428_PTPRF	100	0.202518	77	0.332445	-0.129926	0.348216	-0.0791567	DEV_OID01428_PTPRF	P10586	DEV	PTPRF	Receptor-type tyrosine-protein phosphatase F (EC 3.1.3.48) (Leukocyte common antigen related) (LAR)	chr1	43990858	44089343	PTPRF	P10586	+
p6_11	MET_OID01145_DIABLO	48	0.123736	55	-0.0631389	0.186875	0.350145	0.166452	MET_OID01145_DIABLO	Q9NR28	MET	DIABLO	Diablo homolog, mitochondrial (Direct IAP-binding protein with low pI) (Second mitochondria-derived activator of caspase) (Smac)	chr12	122692210	122712081	DIABLO	Q9NR28	-
plex42	ONC2_121_hK11	159	0.0429773	77	-0.0887453	0.131723	0.351818	0.131389	ONC2_121_hK11	Q9UBX7	ONC2	hK11	Kallikrein-11 (hK11) (EC 3.4.21.-) (Hippostasin) (Serine protease 20) (Trypsin-like protease) [Cleaved into: Kallikrein-11 inactive chain 1; Kallikrein-11 inactive chain 2]	chr19	51525472	51531295	KLK11	Q9UBX7	-
p6_11	CRE_OID01375_SIGLEC10	97	0.170808	76	0.301904	-0.131096	0.357534	-0.0681534	CRE_OID01375_SIGLEC10	Q96LC7	CRE	SIGLEC10	Sialic acid-binding Ig-like lectin 10 (Siglec-10) (Siglec-like protein 2)	chr19	51913275	51921057	SIGLEC10	Q96LC7	-
p6_11	ODA_OID01086_PLXDC1	24	0.220542	26	-0.077983	0.298525	0.358057	0.0759658	ODA_OID01086_PLXDC1	Q8IUK5	ODA	PLXDC1	Plexin domain-containing protein 1 (Tumor endothelial marker 3) (Tumor endothelial marker 7)	chr17	37219556	37310647	PLXDC1	Q8IUK5	-
p6_11	MET_OID01201_FKBP4	99	0.12756	77	0.269425	-0.141865	0.359046	-0.150547	MET_OID01201_FKBP4	Q02790	MET	FKBP4	Peptidyl-prolyl cis-trans isomerase FKBP4 (PPIase FKBP4) (EC 5.2.1.8) (51 kDa FK506-binding protein) (FKBP51) (52 kDa FK506-binding protein) (52 kDa FKBP) (FKBP-52) (59 kDa immunophilin) (p59) (FK506-binding protein 4) (FKBP-4) (FKBP59) (HSP-binding immunophilin) (HBI) (Immunophilin FKBP52) (Rotamase) [Cleaved into: Peptidyl-prolyl cis-trans isomerase FKBP4, N-terminally processed]	chr12	2904119	2914576	FKBP4	Q02790	+
p6_11	MET_OID01132_ANGPT2	99	0.165476	77	0.291638	-0.126162	0.359977	-0.0904078	MET_OID01132_ANGPT2	O15123	MET	ANGPT2	Angiopoietin-2 (ANG-2)	chr8	6357172	6420930	ANGPT2	O15123	-
p6_11	DEV_OID01465_STIP1	100	0.0863266	77	0.233452	-0.147125	0.36183	-0.0947494	DEV_OID01465_STIP1	P31948	DEV	STIP1	Stress-induced-phosphoprotein 1 (STI1) (Hsc70/Hsp90-organizing protein) (Hop) (Renal carcinoma antigen NY-REN-11) (Transformation-sensitive protein IEF SSP 3521)	chr11	63952744	63972015	STIP1	P31948	+
plex42	INF_111_LAP-TGF-beta-1	159	-0.0338051	77	0.0698053	-0.10361	0.363178	-0.0809932	INF_111_LAP-TGF-beta-1	P01137	INF	LAP-TGF-beta-1	Transforming growth factor beta-1 (TGF-beta-1) [Cleaved into: Latency-associated peptide (LAP)]	chr19	41807492	41859816	TGFB1	P01137	-
p6_11	ODA_OID01091_ITGB1BP1	99	-0.0892524	75	0.0518001	-0.141053	0.36687	-0.0446415	ODA_OID01091_ITGB1BP1	O14713	ODA	ITGB1BP1	Integrin beta-1-binding protein 1 (Integrin cytoplasmic domain-associated protein 1) (ICAP-1)	chr2	9543604	9563676	ITGB1BP1	O14713	-
p6_11	DEV_OID01490_TPP1	100	0.316855	77	0.427098	-0.110242	0.370585	-0.0665631	DEV_OID01490_TPP1	O14773	DEV	TPP1	Tripeptidyl-peptidase 1 (TPP-1) (EC 3.4.14.9) (Cell growth-inhibiting gene 1 protein) (Lysosomal pepstatin-insensitive protease) (LPIC) (Tripeptidyl aminopeptidase) (Tripeptidyl-peptidase I) (TPP-I)	chr11	6634000	6640692	TPP1	O14773	-
p6_11	IRE_OID00984_FCRL3	99	0.14552	75	0.00525589	0.140264	0.372364	0.047814	IRE_OID00984_FCRL3	Q96P31	IRE	FCRL3	Fc receptor-like protein 3 (FcR-like protein 3) (FcRL3) (Fc receptor homolog 3) (FcRH3) (IFGP family protein 3) (hIFGP3) (Immune receptor translocation-associated protein 3) (SH2 domain-containing phosphatase anchor protein 2) (CD antigen CD307c)	chr1	157644111	157670647	FCRL3	Q96P31	-
p6_11	ODA_OID01046_PRKAB1	98	0.0207077	75	0.150505	-0.129797	0.374001	-0.117276	ODA_OID01046_PRKAB1	Q9Y478	ODA	PRKAB1	5'-AMP-activated protein kinase subunit beta-1 (AMPK subunit beta-1) (AMPKb)	chr12	120105558	120119435	PRKAB1	Q9Y478	+
p6_11	ODA_OID01047_DPP6	99	-0.0677744	75	0.0541829	-0.121957	0.383981	-0.0620633	ODA_OID01047_DPP6	P42658	ODA	DPP6	Dipeptidyl aminopeptidase-like protein 6 (DPPX) (Dipeptidyl aminopeptidase-related protein) (Dipeptidyl peptidase 6) (Dipeptidyl peptidase IV-like protein) (Dipeptidyl peptidase VI) (DPP VI)	chr7	153584182	154685995	DPP6	P42658	+
p6_11	ODA_OID01079_MAEA	75	0.00582034	66	-0.127464	0.133284	0.385232	0.0970977	ODA_OID01079_MAEA	Q7L5Y9	ODA	MAEA	Macrophage erythroblast attacher (Cell proliferation-inducing gene 5 protein) (Erythroblast macrophage protein) (Human lung cancer oncogene 10 protein) (HLC-10)	chr4	1283639	1333935	MAEA	Q7L5Y9	+
p6_11	ODA_OID01114_EGFL7	99	0.288806	75	0.164958	0.123848	0.388837	0.0735166	ODA_OID01114_EGFL7	Q9UHF1	ODA	EGFL7	Epidermal growth factor-like protein 7 (EGF-like protein 7) (Multiple epidermal growth factor-like domains protein 7) (Multiple EGF-like domains protein 7) (NOTCH4-like protein) (Vascular endothelial statin) (VE-statin) (Zneu1)	chr9	139553308	139567130	EGFL7	Q9UHF1	+
p6_11	MET_OID01173_NQO2	99	-0.0608645	77	0.0763615	-0.137226	0.390586	-0.0228518	MET_OID01173_NQO2	P16083	MET	NQO2	Ribosyldihydronicotinamide dehydrogenase [quinone] (EC 1.10.5.1) (NRH dehydrogenase [quinone] 2) (NRH:quinone oxidoreductase 2) (Quinone reductase 2) (QR2)	chr6	2988221	3019996	NQO2	P16083	+
p6_11	DEV_OID01425_PLA2G4A	78	0.0541726	76	0.194775	-0.140603	0.398648	-0.126439	DEV_OID01425_PLA2G4A	P47712	DEV	PLA2G4A	Cytosolic phospholipase A2 (cPLA2) (Phospholipase A2 group IVA) [Includes: Phospholipase A2 (EC 3.1.1.4) (Phosphatidylcholine 2-acylhydrolase); Lysophospholipase (EC 3.1.1.5)]	chr1	186798085	186958113	PLA2G4A	P47712	+
p6_11	CRE_OID01358_MOG	97	-0.0636986	76	0.0641628	-0.127861	0.400028	-0.0690693	CRE_OID01358_MOG	Q16653	CRE	MOG	Myelin-oligodendrocyte glycoprotein	chr6	29624758	29640149	MOG	Q16653	+
p6_11	MET_OID01208_MEP1B	93	-0.00757477	69	0.136379	-0.143953	0.401784	-0.144514	MET_OID01208_MEP1B	Q16820	MET	MEP1B	Meprin A subunit beta (EC 3.4.24.63) (Endopeptidase-2) (Meprin B) (N-benzoyl-L-tyrosyl-P-amino-benzoic acid hydrolase subunit beta) (PABA peptide hydrolase) (PPH beta)	chr18	29765032	29800367	MEP1B	Q16820	+
p6_11	ODA_OID01029_DSG4	72	-0.0889524	55	0.0769771	-0.16593	0.409724	-0.10661	ODA_OID01029_DSG4	Q86SJ6	ODA	DSG4	Desmoglein-4 (Cadherin family member 13)	chr18	28956740	28994875	DSG4	Q86SJ6	+
p6_11	CRE_OID01371_WASF1	97	0.11102	76	0.228498	-0.117478	0.419838	-0.188446	CRE_OID01371_WASF1	Q92558	CRE	WASF1	Wiskott-Aldrich syndrome protein family member 1 (WASP family protein member 1) (Protein WAVE-1) (Verprolin homology domain-containing protein 1)	chr6	110421022	110501207	WASF1	Q92558	-
p6_11	ODA_OID01085_BANK1	99	0.133479	75	0.236368	-0.102889	0.423124	-0.159646	ODA_OID01085_BANK1	Q8NDB2	ODA	BANK1	B-cell scaffold protein with ankyrin repeats	chr4	102332443	102995969	BANK1	Q8NDB2	+
p6_11	CRE_OID01325_FATC1	97	0.117509	76	0.224756	-0.107247	0.429759	-0.127178	CRE_OID01325_FATC1	O95644	CRE	FATC1	Nuclear factor of activated T-cells, cytoplasmic 1 (NF-ATc1) (NFATc1) (NFAT transcription complex cytosolic component) (NF-ATc) (NFATc)	chr18	77155856	77289325	NFATC1	O95644	+
p6_11	CRE_OID01377_SORCS2	97	0.283501	76	0.166159	0.117341	0.429996	0.0710827	CRE_OID01377_SORCS2	Q96PQ0	CRE	SORCS2	VPS10 domain-containing receptor SorCS2	chr4	7194265	7744554	SORCS2	Q96PQ0	+
p6_11	ODA_OID01094_RASSF2	99	0.159906	75	0.0499115	0.109995	0.439147	0.0623026	ODA_OID01094_RASSF2	P50749	ODA	RASSF2	Ras association domain-containing protein 2	chr20	4760669	4804291	RASSF2	P50749	-
plex42	CVD2_167_MMP-7	159	0.0352399	77	-0.0727681	0.108008	0.441404	0.0766642	CVD2_167_MMP-7	P09237	CVD2	MMP-7	Matrilysin (EC 3.4.24.23) (Matrin) (Matrix metalloproteinase-7) (MMP-7) (Pump-1 protease) (Uterine metalloproteinase)	chr11	102391239	102401484	MMP7	P09237	-
p6_11	IRE_OID00986_JUN	16	-0.130659	8	0.168531	-0.29919	0.444513	-0.442857	IRE_OID00986_JUN	P05412	IRE	JUN	Transcription factor AP-1 (Activator protein 1) (AP1) (Proto-oncogene c-Jun) (V-jun avian sarcoma virus 17 oncogene homolog) (p39)	chr1	59246465	59249785	JUN	P05412	-
p6_11	CRE_OID01370_ATG4A	97	0.0367599	76	0.138446	-0.101686	0.462914	-0.111048	CRE_OID01370_ATG4A	Q8WYN0	CRE	ATG4A	Cysteine protease ATG4A (EC 3.4.22.-) (AUT-like 2 cysteine endopeptidase) (Autophagin-2) (Autophagy-related cysteine endopeptidase 2) (Autophagy-related protein 4 homolog A) (hAPG4A)	chrX	107334898	107397901	ATG4A	Q8WYN0	+
plex42	INF_102_VEGF-A	159	0.0302035	77	-0.0623683	0.0925719	0.464935	0.0786245	INF_102_VEGF-A	P15692	INF	VEGF-A	Vascular endothelial growth factor A (VEGF-A) (Vascular permeability factor) (VPF)	chr6	43737921	43754224	VEGFA	P15692	+
plex42	NEU_187_Dkk-4	158	0.0287863	76	-0.0598452	0.0886315	0.466015	0.121053	NEU_187_Dkk-4	Q9UBT3	NEU	Dkk-4	Dickkopf-related protein 4 (Dickkopf-4) (Dkk-4) (hDkk-4) [Cleaved into: Dickkopf-related protein 4 short form]	chr8	42231586	42234750	DKK4	Q9UBT3	-
p6_11	IRE_OID00961_GALNT3	74	0.127055	60	0.000418629	0.126636	0.470102	0.0563533	IRE_OID00961_GALNT3	Q14435	IRE	GALNT3	Polypeptide N-acetylgalactosaminyltransferase 3 (EC 2.4.1.41) (Polypeptide GalNAc transferase 3) (GalNAc-T3) (pp-GaNTase 3) (Protein-UDP acetylgalactosaminyltransferase 3) (UDP-GalNAc:polypeptide N-acetylgalactosaminyltransferase 3)	chr2	166604101	166651192	GALNT3	Q14435	-
p6_11	CAM_OID01277_DEFA1	99	0.073446	77	-0.0248864	0.0983324	0.486732	0.0563725	CAM_OID01277_DEFA1	P59665	CAM	DEFA1	Neutrophil defensin 1 (Defensin, alpha 1) (HNP-1) (HP-1) (HP1) [Cleaved into: HP 1-56; Neutrophil defensin 2 (HNP-2) (HP-2) (HP2)]	chr8	6835171	6837602	DEFA1	P59665	-
p6_11	DEV_OID01453_MIF	100	0.251852	77	0.340501	-0.0886488	0.491566	-0.119956	DEV_OID01453_MIF	P14174	DEV	MIF	Macrophage migration inhibitory factor (MIF) (EC 5.3.2.1) (Glycosylation-inhibiting factor) (GIF) (L-dopachrome isomerase) (L-dopachrome tautomerase) (EC 5.3.3.12) (Phenylpyruvate tautomerase)	chr22	24236191	24237414	MIF	P14174	+
p6_11	CRE_OID01361_SEZ6L2	97	0.159501	76	0.263534	-0.104033	0.494687	-0.0738263	CRE_OID01361_SEZ6L2	Q6UXD5	CRE	SEZ6L2	Seizure 6-like protein 2	chr16	29882480	29910868	SEZ6L2	Q6UXD5	-
p6_11	CAM_OID01224_TIMP1	99	0.224673	77	0.321422	-0.0967482	0.497307	-0.0614037	CAM_OID01224_TIMP1	P01033	CAM	TIMP1	Metalloproteinase inhibitor 1 (Erythroid-potentiating activity) (EPA) (Fibroblast collagenase inhibitor) (Collagenase inhibitor) (Tissue inhibitor of metalloproteinases 1) (TIMP-1)	chrX	47441712	47446188	TIMP1	P01033	+
p6_11	ODA_OID01106_STXBP3	99	-0.0233904	75	0.0782656	-0.101656	0.501215	-0.0803209	ODA_OID01106_STXBP3	O00186	ODA	STXBP3	Syntaxin-binding protein 3 (Platelet Sec1 protein) (PSP) (Protein unc-18 homolog 3) (Unc18-3) (Protein unc-18 homolog C) (Unc-18C)	chr1	109289296	109352148	STXBP3	O00186	+
p6_11	IRE_OID01018_DDX58	99	0.142422	75	0.0419381	0.100484	0.501264	0.0867052	IRE_OID01018_DDX58	O95786	IRE	DDX58	Probable ATP-dependent RNA helicase DDX58 (EC 3.6.4.13) (DEAD box protein 58) (RIG-I-like receptor 1) (RLR-1) (Retinoic acid-inducible gene 1 protein) (RIG-1) (Retinoic acid-inducible gene I protein) (RIG-I)	chr9	32455300	32526322	DDX58	O95786	-
p6_11	DEV_OID01424_BLVRB	81	-0.0674625	68	-0.168686	0.101223	0.501685	0.0735437	DEV_OID01424_BLVRB	P30043	DEV	BLVRB	Flavin reductase (NADPH) (FR) (EC 1.5.1.30) (Biliverdin reductase B) (BVR-B) (EC 1.3.1.24) (Biliverdin-IX beta-reductase) (Green heme-binding protein) (GHBP) (NADPH-dependent diaphorase) (NADPH-flavin reductase) (FLR)	chr19	40953696	40971747	BLVRB	P30043	-
p6_11	CRE_OID01376_DCBLD2	97	0.288926	76	0.18935	0.0995765	0.505047	0.0570081	CRE_OID01376_DCBLD2	Q96PD2	CRE	DCBLD2	Discoidin, CUB and LCCL domain-containing protein 2 (CUB, LCCL and coagulation factor V/VIII-homology domains protein 1) (Endothelial and smooth muscle cell-derived neuropilin-like protein)	chr3	98514785	98620533	DCBLD2	Q96PD2	-
p6_11	CRE_OID01355_ZBTB17	97	0.133269	76	0.234464	-0.101195	0.518436	-0.0871039	CRE_OID01355_ZBTB17	Q13105	CRE	ZBTB17	Zinc finger and BTB domain-containing protein 17 (Myc-interacting zinc finger protein 1) (Miz-1) (Zinc finger protein 151) (Zinc finger protein 60)	chr1	16268364	16302627	ZBTB17	Q13105	-
p6_11	IRE_OID00946_EDAR	95	0.096606	73	0.202585	-0.105979	0.521054	-0.070359	IRE_OID00946_EDAR	Q9UNE0	IRE	EDAR	Tumor necrosis factor receptor superfamily member EDAR (Anhidrotic ectodysplasin receptor 1) (Downless homolog) (EDA-A1 receptor) (Ectodermal dysplasia receptor) (Ectodysplasin-A receptor)	chr2	109510927	109605828	EDAR	Q9UNE0	-
plex42	ONC2_196_FR-alpha	159	-0.0278532	77	0.057515	-0.0853682	0.534883	-0.114008	ONC2_196_FR-alpha	P15328	ONC2	FR-alpha	Folate receptor alpha (FR-alpha) (Adult folate-binding protein) (FBP) (Folate receptor 1) (Folate receptor, adult) (KB cells FBP) (Ovarian tumor-associated antigen MOv18)	chr11	71900602	71907345	FOLR1	P15328	+
p6_11	CRE_OID01388_LYAR	50	-0.0174813	15	-0.175178	0.157696	0.542285	0.151747	CRE_OID01388_LYAR	Q9NX58	CRE	LYAR	Cell growth-regulating nucleolar protein	chr4	4269428	4291896	LYAR	Q9NX58	-
p6_11	CRE_OID01393_OPTC	97	0.112433	76	0.204796	-0.0923636	0.546348	-0.0583256	CRE_OID01393_OPTC	Q9UBM4	CRE	OPTC	Opticin (Oculoglycan)	chr1	203463271	203477992	OPTC	Q9UBM4	+
p6_11	IRE_OID00950_IRAK1	99	0.142241	75	0.229635	-0.0873933	0.547643	-0.076594	IRE_OID00950_IRAK1	P51617	IRE	IRAK1	Interleukin-1 receptor-associated kinase 1 (IRAK-1) (EC 2.7.11.1)	chrX	153275951	153285431	IRAK1	P51617	-
p6_11	CRE_OID01331_TP53	90	0.117136	71	0.210474	-0.093338	0.551625	-0.0873193	CRE_OID01331_TP53	P04637	CRE	TP53	Cellular tumor antigen p53 (Antigen NY-CO-13) (Phosphoprotein p53) (Tumor suppressor p53)	chr17	7565097	7590856	TP53	P04637	-
p6_11	MET_OID01159_ANXA11	77	0.0972453	64	0.197882	-0.100637	0.554208	-0.120457	MET_OID01159_ANXA11	P50995	MET	ANXA11	Annexin A11 (56 kDa autoantigen) (Annexin XI) (Annexin-11) (Calcyclin-associated annexin 50) (CAP-50)	chr10	81910645	81965328	ANXA11	P50995	-
p6_11	CRE_OID01326_TCL1B	21	-0.114943	19	0.0852775	-0.200221	0.554506	-0.324381	CRE_OID01326_TCL1B	O95988	CRE	TCL1B	T-cell leukemia/lymphoma protein 1B (Oncogene TCL-1B) (Oncogene TCL1B) (SYN-1) (Syncytiotrophoblast-specific protein) (TCL1/MTCP1-like protein 1)	chr14	96152754	96158980	TCL1B	O95988	+
p6_11	CRE_OID01378_CPXM1	97	0.31661	76	0.234507	0.0821035	0.559215	0.0894114	CRE_OID01378_CPXM1	Q96SM3	CRE	CPXM1	Probable carboxypeptidase X1 (EC 3.4.17.-) (Metallocarboxypeptidase CPX-1)	chr20	2774715	2781283	CPXM1	Q96SM3	-
p6_11	MET_OID01137_GLRX	42	-0.0364239	27	-0.17268	0.136256	0.564653	0.0757752	MET_OID01137_GLRX	P35754	MET	GLRX	Glutaredoxin-1 (Thioltransferase-1) (TTase-1)	chr5	95087023	95158709	GLRX	P35754	-
plex42	INF_101_IL-8	159	-0.0266484	77	0.0550271	-0.0816755	0.568905	-0.0953688	INF_101_IL-8	P10145	INF	IL-8	Interleukin-8 (IL-8) (C-X-C motif chemokine 8) (Chemokine (C-X-C motif) ligand 8) (Emoctakin) (Granulocyte chemotactic protein 1) (GCP-1) (Monocyte-derived neutrophil chemotactic factor) (MDNCF) (Monocyte-derived neutrophil-activating peptide) (MONAP) (Neutrophil-activating protein 1) (NAP-1) (Protein 3-10C) (T-cell chemotactic factor) [Cleaved into: MDNCF-a (GCP/IL-8 protein IV) (IL8/NAP1 form I…	chr4	74606223	74609433	IL8	P10145	+
p6_11	CRE_OID01346_RGS8	97	-0.0406155	76	0.0489298	-0.0895452	0.572592	-0.076533	CRE_OID01346_RGS8	P57771	CRE	RGS8	Regulator of G-protein signaling 8 (RGS8)	chr1	182615239	182653711	RGS8	P57771	-
p6_11	CAM_OID01278_LCN2	99	0.15306	77	0.0598828	0.093177	0.575245	0.0326497	CAM_OID01278_LCN2	P80188	CAM	LCN2	Neutrophil gelatinase-associated lipocalin (NGAL) (25 kDa alpha-2-microglobulin-related subunit of MMP-9) (Lipocalin-2) (Oncogene 24p3) (Siderocalin LCN2) (p25)	chr9	130911350	130915734	LCN2	P80188	+
plex42	CVD2_173_PRSS8	159	-0.025473	77	0.0526001	-0.0780731	0.576269	-0.0776934	CVD2_173_PRSS8	Q16651	CVD2	PRSS8	Prostasin (EC 3.4.21.-) (Channel-activating protease 1) (CAP1) (Serine protease 8) [Cleaved into: Prostasin light chain; Prostasin heavy chain]	chr16	31142756	31147083	PRSS8	Q16651	-
p6_11	DEV_OID01488_LAIR1	100	0.184099	77	0.265672	-0.0815738	0.582693	-0.0515354	DEV_OID01488_LAIR1	Q6GTX8	DEV	LAIR1	Leukocyte-associated immunoglobulin-like receptor 1 (LAIR-1) (hLAIR1) (CD antigen CD305)	chr19	54865362	54882165	LAIR1	Q6GTX8	-
p6_11	IRE_OID01008_CXCL12	99	0.107065	75	0.18973	-0.0826646	0.584874	-0.0226017	IRE_OID01008_CXCL12	P48061	IRE	CXCL12	Stromal cell-derived factor 1 (SDF-1) (hSDF-1) (C-X-C motif chemokine 12) (Intercrine reduced in hepatomas) (IRH) (hIRH) (Pre-B cell growth-stimulating factor) (PBSF) [Cleaved into: SDF-1-beta(3-72); SDF-1-alpha(3-67)]	chr10	44793038	44881941	CXCL12	P48061	-
p6_11	IRE_OID00979_BIRC2	50	0.104017	43	-0.0129211	0.116938	0.590547	0.0361327	IRE_OID00979_BIRC2	Q13490	IRE	BIRC2	Baculoviral IAP repeat-containing protein 2 (EC 2.3.2.27) (Cellular inhibitor of apoptosis 1) (C-IAP1) (IAP homolog B) (Inhibitor of apoptosis protein 2) (hIAP-2) (hIAP2) (RING finger protein 48) (RING-type E3 ubiquitin transferase BIRC2) (TNFR2-TRAF-signaling complex protein 2)	chr11	102217942	102249401	BIRC2	Q13490	+
p6_11	MET_OID01192_IGFBPL1	99	0.167839	77	0.252286	-0.0844465	0.593245	-0.0596544	MET_OID01192_IGFBPL1	Q8WX77	MET	IGFBPL1	Insulin-like growth factor-binding protein-like 1 (IGFBP-related protein 10) (Insulin-like growth factor-binding-related protein 4) (IGFBP-rP4)	chr9	38408991	38424444	IGFBPL1	Q8WX77	-
plex42	CVD3_176_ST2	159	0.0217023	77	-0.0448138	0.0665161	0.59616	0.0448256	CVD3_176_ST2	Q01638	CVD3	ST2	Interleukin-1 receptor-like 1 (Protein ST2)	chr2	102927962	102968497	IL1RL1	Q01638	+
p6_11	DEV_OID01443_NID2	100	0.0358579	77	0.115577	-0.0797191	0.605752	-0.0535387	DEV_OID01443_NID2	Q14112	DEV	NID2	Nidogen-2 (NID-2) (Osteonidogen)	chr14	52471521	52535712	NID2	Q14112	-
p6_11	MET_OID01161_ITGB7	39	-0.10961	52	0.005024	-0.114634	0.607637	-0.0258659	MET_OID01161_ITGB7	P26010	MET	ITGB7	Integrin beta-7 (Gut homing receptor beta subunit)	chr12	53585102	53601091	ITGB7	P26010	-
p6_11	IRE_OID00960_CDSN	99	0.0701529	75	-0.00952188	0.0796748	0.609444	0.0413156	IRE_OID00960_CDSN	Q15517	IRE	CDSN	Corneodesmosin (S protein)	NA	NA	NA	NA	NA	NA
p6_11	IRE_OID00996_BACH1	99	0.202128	75	0.131651	0.0704772	0.621199	0.0680702	IRE_OID00996_BACH1	O14867	IRE	BACH1	Transcription regulator protein BACH1 (BTB and CNC homolog 1) (HA2303)	chr21	30566392	31003071	BACH1	O14867	+
p6_11	IRE_OID00954_FGF2	95	0.198228	73	0.122373	0.075855	0.625514	0.0817674	IRE_OID00954_FGF2	P09038	IRE	FGF2	Fibroblast growth factor 2 (FGF-2) (Basic fibroblast growth factor) (bFGF) (Heparin-binding growth factor 2) (HBGF-2)	chr4	123747863	123819391	FGF2	P09038	+
p6_11	MET_OID01184_REG4	99	0.0572902	77	-0.0133577	0.0706479	0.626521	0.0824775	MET_OID01184_REG4	Q9BYZ8	MET	REG4	Regenerating islet-derived protein 4 (REG-4) (Gastrointestinal secretory protein) (REG-like protein) (Regenerating islet-derived protein IV) (Reg IV)	chr1	120336641	120354283	REG4	Q9BYZ8	-
p6_11	CRE_OID01347_PROK1	97	0.0296853	76	0.101409	-0.0717234	0.626632	-0.0511331	CRE_OID01347_PROK1	P58294	CRE	PROK1	Prokineticin-1 (Endocrine-gland-derived vascular endothelial growth factor) (EG-VEGF) (Mambakine)	chr1	110993822	110999976	PROK1	P58294	+
p6_11	ODA_OID01071_ENTPD2	99	0.124488	75	0.0461304	0.0783578	0.63169	0.0359027	ODA_OID01071_ENTPD2	Q9Y5L3	ODA	ENTPD2	Ectonucleoside triphosphate diphosphohydrolase 2 (NTPDase 2) (EC 3.6.1.-) (CD39 antigen-like 1) (Ecto-ATP diphosphohydrolase 2) (Ecto-ATPDase 2) (Ecto-ATPase 2)	chr9	139942550	139948497	ENTPD2	Q9Y5L3	-
p6_11	ODA_OID01051_BID	85	0.0364603	70	0.11465	-0.07819	0.639108	-0.0563407	ODA_OID01051_BID	P55957	ODA	BID	BH3-interacting domain death agonist (p22 BID) (BID) [Cleaved into: BH3-interacting domain death agonist p15 (p15 BID); BH3-interacting domain death agonist p13 (p13 BID); BH3-interacting domain death agonist p11 (p11 BID)]	chr22	18216906	18257536	BID	P55957	-
p6_11	CRE_OID01344_LGALS7	97	-0.0366456	76	0.0355144	-0.07216	0.640483	-0.0340151	CRE_OID01344_LGALS7	P47929	CRE	LGALS7	Galectin-7 (Gal-7) (HKL-14) (PI7) (p53-induced gene 1 protein)	chr19	39261611	39264132	LGALS7	P47929	-
p6_11	DEV_OID01435_NFASC	98	-0.0145041	77	0.0562124	-0.0707165	0.642439	-0.088237	DEV_OID01435_NFASC	O94856	DEV	NFASC	Neurofascin	chr1	204797779	204991950	NFASC	O94856	+
p6_11	CAM_OID01223_CA1	99	-0.0483469	77	0.0161235	-0.0644703	0.655443	-0.0791599	CAM_OID01223_CA1	P00915	CAM	CA1	Carbonic anhydrase 1 (EC 4.2.1.1) (Carbonate dehydratase I) (Carbonic anhydrase B) (CAB) (Carbonic anhydrase I) (CA-I)	chr8	86239837	86291243	CA1	P00915	-
p6_11	CRE_OID01373_NCLN	97	-0.00464228	76	0.0771189	-0.0817611	0.665691	-0.0271324	CRE_OID01373_NCLN	Q969V3	CRE	NCLN	Nicalin (Nicastrin-like protein)	chr19	3185561	3209573	NCLN	Q969V3	+
p6_11	ODA_OID01076_STX8	99	0.196198	75	0.136305	0.0598927	0.669529	0.0644105	ODA_OID01076_STX8	Q9UNK0	ODA	STX8	Syntaxin-8	chr17	9153788	9479908	STX8	Q9UNK0	-
p6_11	ODA_OID01111_RRM2B	90	0.169221	72	0.10063	0.0685905	0.674353	0.045727	ODA_OID01111_RRM2B	Q7LG56	ODA	RRM2B	Ribonucleoside-diphosphate reductase subunit M2 B (EC 1.17.4.1) (TP53-inducible ribonucleotide reductase M2 B) (p53-inducible ribonucleotide reductase small subunit 2-like protein) (p53R2)	chr8	103216730	103251346	RRM2B	Q7LG56	-
p6_11	ODA_OID01099_PTN	99	0.0695916	75	0.134217	-0.0646253	0.697388	-0.0916751	ODA_OID01099_PTN	P21246	ODA	PTN	Pleiotrophin (PTN) (Heparin-binding brain mitogen) (HBBM) (Heparin-binding growth factor 8) (HBGF-8) (Heparin-binding growth-associated molecule) (HB-GAM) (Heparin-binding neurite outgrowth-promoting factor 1) (HBNF-1) (Osteoblast-specific factor 1) (OSF-1)	chr7	136912088	137028611	PTN	P21246	-
p6_11	CRE_OID01337_ARSB	96	0.177028	75	0.11792	0.0591088	0.700546	0.0482876	CRE_OID01337_ARSB	P15848	CRE	ARSB	Arylsulfatase B (ASB) (EC 3.1.6.12) (N-acetylgalactosamine-4-sulfatase) (G4S)	chr5	78073032	78281910	ARSB	P15848	-
plex42	ONC2_141_PVRL4	159	-0.0172026	77	0.0355222	-0.0527248	0.70883	-0.0556808	ONC2_141_PVRL4	Q96NY8	ONC2	PVRL4	Nectin-4 (Ig superfamily receptor LNIR) (Nectin cell adhesion molecule 4) (Poliovirus receptor-related protein 4) [Cleaved into: Processed poliovirus receptor-related protein 4]	chr1	161040785	161059389	PVRL4	Q96NY8	-
p6_11	ODA_OID01062_RCOR1	73	0.120397	54	0.0485497	0.0718478	0.709401	0.064514	ODA_OID01062_RCOR1	Q9UKL0	ODA	RCOR1	REST corepressor 1 (Protein CoREST)	chr14	103058998	103196913	RCOR1	Q9UKL0	+
p6_11	IRE_OID00973_NFATC3	99	0.145841	75	0.0911263	0.054715	0.716277	0.0358058	IRE_OID00973_NFATC3	Q12968	IRE	NFATC3	Nuclear factor of activated T-cells, cytoplasmic 3 (NF-ATc3) (NFATc3) (NFATx) (T-cell transcription factor NFAT4) (NF-AT4)	chr16	68118654	68263162	NFATC3	Q12968	+
p6_11	ODA_OID01115_FABP9	99	-0.00885689	75	0.0488797	-0.0577366	0.723193	-0.0295555	ODA_OID01115_FABP9	Q0Z7S8	ODA	FABP9	Fatty acid-binding protein 9 (Testis lipid-binding protein) (TLBP) (Testis-type fatty acid-binding protein) (T-FABP)	chr8	82370576	82373814	FABP9	Q0Z7S8	-
p6_11	CRE_OID01385_IL17RB	97	0.17895	76	0.231607	-0.0526568	0.738831	-0.033868	CRE_OID01385_IL17RB	Q9NRM6	CRE	IL17RB	Interleukin-17 receptor B (IL-17 receptor B) (IL-17RB) (Cytokine receptor-like 4) (IL-17 receptor homolog 1) (IL-17Rh1) (IL17Rh1) (Interleukin-17B receptor) (IL-17B receptor)	chr3	53880607	53899827	IL17RB	Q9NRM6	+
p6_11	IRE_OID00939_ZBTB16	98	0.194582	74	0.146052	0.0485302	0.740741	0.0588124	IRE_OID00939_ZBTB16	Q05516	IRE	ZBTB16	Zinc finger and BTB domain-containing protein 16 (Promyelocytic leukemia zinc finger protein) (Zinc finger protein 145) (Zinc finger protein PLZF)	chr11	113930315	114121398	ZBTB16	Q05516	+
p6_11	CRE_OID01333_PFKM	97	0.0778683	76	0.0297353	0.048133	0.742221	0.0408996	CRE_OID01333_PFKM	P08237	CRE	PFKM	ATP-dependent 6-phosphofructokinase, muscle type (ATP-PFK) (PFK-M) (EC 2.7.1.11) (6-phosphofructokinase type A) (Phosphofructo-1-kinase isozyme A) (PFK-A) (Phosphohexokinase)	chr12	48498922	48540187	PFKM	P08237	+
p6_11	ODA_OID01028_CLSPN	34	0.11438	29	0.0165817	0.0977984	0.745457	0.0616915	ODA_OID01028_CLSPN	Q9HAW4	ODA	CLSPN	Claspin (hClaspin)	chr1	36185819	36235568	CLSPN	Q9HAW4	-
p6_11	IRE_OID00968_ITM2A	99	0.115187	75	0.160788	-0.0456009	0.76414	-0.0269996	IRE_OID00968_ITM2A	O43736	IRE	ITM2A	Integral membrane protein 2A (Protein E25)	chrX	78615881	78623164	ITM2A	O43736	-
p6_11	ODA_OID01069_PPM1B	99	0.0800172	75	0.0289111	0.0511061	0.773295	0.0191976	ODA_OID01069_PPM1B	O75688	ODA	PPM1B	Protein phosphatase 1B (EC 3.1.3.16) (Protein phosphatase 2C isoform beta) (PP2C-beta)	chr2	44395108	44471523	PPM1B	O75688	+
p6_11	CAM_OID01280_REG3A	47	-0.00438044	32	0.0676942	-0.0720746	0.774509	-0.0352032	CAM_OID01280_REG3A	Q06141	CAM	REG3A	Regenerating islet-derived protein 3-alpha (REG-3-alpha) (Hepatointestinal pancreatic protein) (HIP/PAP) (Human proislet peptide) (Pancreatitis-associated protein 1) (Regenerating islet-derived protein III-alpha) (Reg III-alpha) [Cleaved into: Regenerating islet-derived protein 3-alpha 16.5 kDa form; Regenerating islet-derived protein 3-alpha 15 kDa form]	chr2	79384132	79386879	REG3A	Q06141	-
p6_11	IRE_OID01024_IL5	27	0.0922468	36	0.00939199	0.0828549	0.779947	0.128437	IRE_OID01024_IL5	P05113	IRE	IL5	Interleukin-5 (IL-5) (B-cell differentiation factor I) (Eosinophil differentiation factor) (T-cell replacing factor) (TRF)	chr5	131877136	131892530	IL5	P05113	-
plex42	ONC2_161_MK	159	0.0131061	77	-0.0270632	0.0401693	0.790318	0.0398677	ONC2_161_MK	P21741	ONC2	MK	Midkine (MK) (Amphiregulin-associated protein) (ARAP) (Midgestation and kidney protein) (Neurite outgrowth-promoting factor 2) (Neurite outgrowth-promoting protein)	chr11	46402306	46405375	MDK	P21741	+
p6_11	IRE_OID01000_ARNT	17	-0.138566	18	-0.0572823	-0.0812839	0.794841	-0.124606	IRE_OID01000_ARNT	P27540	IRE	ARNT	Aryl hydrocarbon receptor nuclear translocator (ARNT protein) (Class E basic helix-loop-helix protein 2) (bHLHe2) (Dioxin receptor, nuclear translocator) (Hypoxia-inducible factor 1-beta) (HIF-1-beta) (HIF1-beta)	chr1	150782181	150849244	ARNT	P27540	-
p6_11	CRE_OID01332_JUN	97	-0.0394724	76	-0.0716335	0.032161	0.801977	0.0249376	CRE_OID01332_JUN	P05412	CRE	JUN	Transcription factor AP-1 (Activator protein 1) (AP1) (Proto-oncogene c-Jun) (V-jun avian sarcoma virus 17 oncogene homolog) (p39)	chr1	59246465	59249785	JUN	P05412	-
p6_11	IRE_OID00958_DCTN1	99	0.109665	75	0.1446	-0.034935	0.80374	-0.0376117	IRE_OID00958_DCTN1	Q14203	IRE	DCTN1	Dynactin subunit 1 (150 kDa dynein-associated polypeptide) (DAP-150) (DP-150) (p135) (p150-glued)	chr2	74588281	74619214	DCTN1	Q14203	-
p6_11	IRE_OID01022_KPNA1	99	-0.0568773	75	-0.0273716	-0.0295057	0.805494	-0.0170093	IRE_OID01022_KPNA1	P52294	IRE	KPNA1	Importin subunit alpha-5 (Karyopherin subunit alpha-1) (Nucleoprotein interactor 1) (NPI-1) (RAG cohort protein 2) (SRP1-beta) [Cleaved into: Importin subunit alpha-5, N-terminally processed]	chr3	122140796	122233792	KPNA1	P52294	-
p6_11	CRE_OID01364_APBB1IP	97	0.198098	76	0.164106	0.0339922	0.81654	0.0211635	CRE_OID01364_APBB1IP	Q7Z5R6	CRE	APBB1IP	Amyloid beta A4 precursor protein-binding family B member 1-interacting protein (APBB1-interacting protein 1) (Proline-rich EVH1 ligand 1) (PREL-1) (Proline-rich protein 73) (Rap1-GTP-interacting adapter molecule) (RIAM) (Retinoic acid-responsive proline-rich protein 1) (RARP-1)	chr10	26727132	26856732	APBB1IP	Q7Z5R6	+
p6_11	MET_OID01162_QDPR	99	0.241321	77	0.211934	0.0293874	0.819906	0.0268138	MET_OID01162_QDPR	P09417	MET	QDPR	Dihydropteridine reductase (EC 1.5.1.34) (HDHPR) (Quinoid dihydropteridine reductase) (Short chain dehydrogenase/reductase family 33C member 1)	chr4	17461884	17513857	QDPR	P09417	-
p6_11	ODA_OID01078_RASA1	99	-0.0332375	75	-0.0634329	0.0301954	0.835923	0.0155164	ODA_OID01078_RASA1	P20936	ODA	RASA1	Ras GTPase-activating protein 1 (GAP) (GTPase-activating protein) (RasGAP) (Ras p21 protein activator) (p120GAP)	chr5	86563705	86687748	RASA1	P20936	+
p6_11	CRE_OID01334_TACSTD2	97	0.0491321	76	0.0171298	0.0320024	0.837022	0.0348176	CRE_OID01334_TACSTD2	P09758	CRE	TACSTD2	Tumor-associated calcium signal transducer 2 (Cell surface glycoprotein Trop-2) (Membrane component chromosome 1 surface marker 1) (Pancreatic carcinoma marker protein GA733-1)	chr1	59041099	59043166	TACSTD2	P09758	-
p6_11	DEV_OID01460_LGMN	100	0.276923	77	0.30285	-0.0259268	0.839038	-0.0137813	DEV_OID01460_LGMN	Q99538	DEV	LGMN	Legumain (EC 3.4.22.34) (Asparaginyl endopeptidase) (Protease, cysteine 1)	chr14	93170152	93215047	LGMN	Q99538	-
p6_11	IRE_OID00991_TREM1	99	0.170279	75	0.200297	-0.0300187	0.841974	-0.0173725	IRE_OID00991_TREM1	Q9NP99	IRE	TREM1	Triggering receptor expressed on myeloid cells 1 (TREM-1) (Triggering receptor expressed on monocytes 1) (CD antigen CD354)	chr6	41235664	41254457	TREM1	Q9NP99	-
p6_11	ODA_OID01097_METAP1	20	0.0142175	15	-0.0516179	0.0658354	0.854233	0.0216937	ODA_OID01097_METAP1	P53582	ODA	METAP1	Methionine aminopeptidase 1 (MAP 1) (MetAP 1) (EC 3.4.11.18) (Peptidase M 1)	chr4	99916771	99983964	METAP1	P53582	+
p6_11	DEV_OID01409_APP	100	0.252596	77	0.27866	-0.0260638	0.855664	-0.0247673	DEV_OID01409_APP	P05067	DEV	APP	Amyloid-beta A4 protein (ABPP) (APPI) (APP) (Alzheimer disease amyloid protein) (Amyloid precursor protein) (Amyloid-beta precursor protein) (Cerebral vascular amyloid peptide) (CVAP) (PreA4) (Protease nexin-II) (PN-II) [Cleaved into: N-APP; Soluble APP-alpha (S-APP-alpha); Soluble APP-beta (S-APP-beta); C99 (Beta-secretase C-terminal fragment) (Beta-CTF); Amyloid-beta protein 42 (Abeta42) (Beta-…	chr21	27252861	27543446	APP	P05067	-
p6_11	IRE_OID00943_CNTNAP2	99	0.00889342	75	-0.0179496	0.026843	0.861295	0.0143513	IRE_OID00943_CNTNAP2	Q9UHC6	IRE	CNTNAP2	Contactin-associated protein-like 2 (Cell recognition molecule Caspr2)	chr7	145813453	148118090	CNTNAP2	Q9UHC6	+
p6_11	CAM_OID01263_CES1	99	0.2265	77	0.204518	0.0219816	0.871318	0.0186106	CAM_OID01263_CES1	P23141	CAM	CES1	Liver carboxylesterase 1 (Acyl-coenzyme A:cholesterol acyltransferase) (ACAT) (Brain carboxylesterase hBr1) (Carboxylesterase 1) (CE-1) (hCE-1) (EC 3.1.1.1) (Cocaine carboxylesterase) (Egasyn) (HMSE) (Methylumbelliferyl-acetate deacetylase 1) (EC 3.1.1.56) (Monocyte/macrophage serine esterase) (Retinyl ester hydrolase) (REH) (Serine esterase 1) (Triacylglycerol hydrolase) (TGH)	chr16	55836763	55867249	CES1	P23141	-
p6_11	IRE_OID01004_DFFA	99	0.245723	75	0.268429	-0.0227062	0.87189	-0.0228748	IRE_OID01004_DFFA	O00273	IRE	DFFA	DNA fragmentation factor subunit alpha (DNA fragmentation factor 45 kDa subunit) (DFF-45) (Inhibitor of CAD) (ICAD)	chr1	10516579	10532583	DFFA	O00273	-
p6_11	ODA_OID01048_AIFM1	95	0.144626	74	0.167028	-0.0224014	0.876801	-0.0353902	ODA_OID01048_AIFM1	O95831	ODA	AIFM1	Apoptosis-inducing factor 1, mitochondrial (EC 1.1.1.-) (Programmed cell death protein 8)	chrX	129263337	129299861	AIFM1	O95831	-
p6_11	MET_OID01181_ENPP7	99	0.16383	77	0.141242	0.0225879	0.880679	0.0257646	MET_OID01181_ENPP7	Q6UWV6	MET	ENPP7	Ectonucleotide pyrophosphatase/phosphodiesterase family member 7 (E-NPP 7) (NPP-7) (EC 3.1.4.12) (Alkaline sphingomyelin phosphodiesterase) (Intestinal alkaline sphingomyelinase) (Alk-SMase)	chr17	77704681	77716021	ENPP7	Q6UWV6	+
p6_11	CAM_OID01235_CA3	99	0.00484958	77	-0.0146044	0.019454	0.900538	0.015365	CAM_OID01235_CA3	P07451	CAM	CA3	Carbonic anhydrase 3 (EC 4.2.1.1) (Carbonate dehydratase III) (Carbonic anhydrase III) (CA-III)	chr8	86285665	86361269	CA3	P07451	+
p6_11	DEV_OID01437_CST6	100	0.0728275	77	0.0540045	0.0188231	0.907397	0.0114391	DEV_OID01437_CST6	Q15828	DEV	CST6	Cystatin-M (Cystatin-6) (Cystatin-E)	chr11	65779312	65780976	CST6	Q15828	+
p6_11	DEV_OID01404_NUDT5	87	0.112883	74	0.0946149	0.0182685	0.910885	0.0133558	DEV_OID01404_NUDT5	Q9UKK9	DEV	NUDT5	ADP-sugar pyrophosphatase (EC 3.6.1.13) (8-oxo-dGDP phosphatase) (EC 3.6.1.58) (Nuclear ATP-synthesis protein NUDIX5) (EC 2.7.7.96) (Nucleoside diphosphate-linked moiety X motif 5) (Nudix motif 5) (hNUDT5) (YSA1H)	chr10	12207324	12238143	NUDT5	Q9UKK9	-
p6_11	CRE_OID01367_LYPD1	97	-0.00623057	76	0.00940703	-0.0156376	0.917284	-0.00814154	CRE_OID01367_LYPD1	Q8N2G4	CRE	LYPD1	Ly6/PLAUR domain-containing protein 1 (Putative HeLa tumor suppressor) (PHTS)	chr2	133402426	133429152	LYPD1	Q8N2G4	-
p6_11	IRE_OID00956_DPP10	99	-0.00534618	75	0.00933318	-0.0146794	0.918858	-0.00799206	IRE_OID00956_DPP10	Q8N608	IRE	DPP10	Inactive dipeptidyl peptidase 10 (Dipeptidyl peptidase IV-related protein 3) (DPRP-3) (Dipeptidyl peptidase X) (DPP X) (Dipeptidyl peptidase-like protein 2) (DPL2)	chr2	115199876	116603328	DPP10	Q8N608	+
p6_11	IRE_OID01002_SH2D1A	99	0.0980737	75	0.0829702	0.0151035	0.92087	0.00820271	IRE_OID01002_SH2D1A	O60880	IRE	SH2D1A	SH2 domain-containing protein 1A (Duncan disease SH2-protein) (Signaling lymphocytic activation molecule-associated protein) (SLAM-associated protein) (T-cell signal transduction molecule SAP)	chrX	123480194	123507005	SH2D1A	O60880	+
p6_11	ODA_OID01084_NPPC	99	0.275875	75	0.289189	-0.0133139	0.921591	-0.0105038	ODA_OID01084_NPPC	P23582	ODA	NPPC	C-type natriuretic peptide [Cleaved into: CNP-22; CNP-29; CNP-53]	chr2	232786530	232791113	NPPC	P23582	-
p6_11	MET_OID01171_CTSH	40	-0.0294958	30	-0.00806249	-0.0214333	0.929796	-0.00691083	MET_OID01171_CTSH	P09668	MET	CTSH	Pro-cathepsin H [Cleaved into: Cathepsin H mini chain; Cathepsin H (EC 3.4.22.16); Cathepsin H heavy chain; Cathepsin H light chain]	chr15	79213400	79241916	CTSH	P09668	-
p6_11	DEV_OID01408_SPINT2	100	0.190235	77	0.202723	-0.0124882	0.93159	-0.00781819	DEV_OID01408_SPINT2	O43291	DEV	SPINT2	Kunitz-type protease inhibitor 2 (Hepatocyte growth factor activator inhibitor type 2) (HAI-2) (Placental bikunin)	chr19	38734675	38783254	SPINT2	O43291	+
p6_11	IRE_OID00985_CKAP4	99	0.207647	75	0.219076	-0.0114288	0.942403	-0.0104151	IRE_OID00985_CKAP4	Q07065	IRE	CKAP4	Cytoskeleton-associated protein 4 (63-kDa cytoskeleton-linking membrane protein) (Climp-63) (p63)	chr12	106631655	106698057	CKAP4	Q07065	-
p6_11	CRE_OID01350_ZBTB16	91	0.103957	72	0.0927206	0.011236	0.943319	0.0123563	CRE_OID01350_ZBTB16	Q05516	CRE	ZBTB16	Zinc finger and BTB domain-containing protein 16 (Promyelocytic leukemia zinc finger protein) (Zinc finger protein 145) (Zinc finger protein PLZF)	chr11	113930315	114121398	ZBTB16	Q05516	+
p6_11	MET_OID01135_CLEC5A	99	0.175473	77	0.185961	-0.0104883	0.943517	-0.00768398	MET_OID01135_CLEC5A	Q9NY25	MET	CLEC5A	C-type lectin domain family 5 member A (C-type lectin superfamily member 5) (Myeloid DAP12-associating lectin 1) (MDL-1)	chr7	141627157	141646807	CLEC5A	Q9NY25	-
p6_11	ODA_OID01036_TOP2B	99	0.24222	75	0.2326	0.00962034	0.946369	0.0129712	ODA_OID01036_TOP2B	Q02880	ODA	TOP2B	DNA topoisomerase 2-beta (EC 5.99.1.3) (DNA topoisomerase II, beta isozyme)	chr3	25639475	25706398	TOP2B	Q02880	-
p6_11	CRE_OID01316_BCL2L11	97	0.295791	76	0.304408	-0.00861688	0.946794	-0.00490755	CRE_OID01316_BCL2L11	O43521-2	CRE	BCL2L11	NA	NA	NA	NA	NA	NA	NA
p6_11	CRE_OID01372_NINJ1	96	0.119481	74	0.111598	0.00788336	0.957023	0.00436472	CRE_OID01372_NINJ1	Q92982	CRE	NINJ1	Ninjurin-1 (Nerve injury-induced protein 1)	chr9	95883771	95896570	NINJ1	Q92982	-
p6_11	CRE_OID01359_CDNF	56	0.0693032	62	0.0789675	-0.00966424	0.961444	-0.00167505	CRE_OID01359_CDNF	Q49AH0	CRE	CDNF	Cerebral dopamine neurotrophic factor (ARMET-like protein 1) (Conserved dopamine neurotrophic factor)	chr10	14861249	14880574	CDNF	Q49AH0	-
p6_11	MET_OID01204_KYAT1	99	0.21591	77	0.211198	0.00471224	0.973025	0.00438515	MET_OID01204_KYAT1	Q16773	MET	KYAT1	Kynurenine--oxoglutarate transaminase 1 (EC 2.6.1.7) (Cysteine-S-conjugate beta-lyase) (EC 4.4.1.13) (Glutamine transaminase K) (GTK) (Glutamine--phenylpyruvate transaminase) (EC 2.6.1.64) (Kynurenine aminotransferase 1) (Kynurenine aminotransferase I) (KATI) (Kynurenine--oxoglutarate transaminase I)	chr9	131595221	131644773	CCBL1	Q16773	-
plex42	NEU_150_CDH3	159	0.00137707	77	-0.00284357	0.00422064	0.975661	0.00306297	NEU_150_CDH3	P22223	NEU	CDH3	Cadherin-3 (Placental cadherin) (P-cadherin)	chr16	68670092	68756519	CDH3	P22223	+
p6_11	CRE_OID01349_GCNT1	97	0.212348	76	0.215087	-0.00273827	0.984281	-0.00130296	CRE_OID01349_GCNT1	Q02742	CRE	GCNT1	Beta-1,3-galactosyl-O-glycosyl-glycoprotein beta-1,6-N-acetylglucosaminyltransferase (EC 2.4.1.102) (Core 2-branching enzyme) (Core2-GlcNAc-transferase) (C2GNT) (Core 2 GNT)	chr9	79034752	79122332	GCNT1	Q02742	+
p6_11	ODA_OID01068_PRKRA	99	0.12155	75	0.123913	-0.00236266	0.987215	-0.0019559	ODA_OID01068_PRKRA	O75569	ODA	PRKRA	Interferon-inducible double-stranded RNA-dependent protein kinase activator A (PKR-associated protein X) (PKR-associating protein X) (Protein activator of the interferon-induced protein kinase) (Protein kinase, interferon-inducible double-stranded RNA-dependent activator)	chr2	179296141	179316239	PRKRA	O75569	-
p6_11	ODA_OID01083_MAGED1	99	0.121546	75	0.119365	0.00218042	0.987602	0.00140877	ODA_OID01083_MAGED1	Q9Y5V3	ODA	MAGED1	Melanoma-associated antigen D1 (MAGE tumor antigen CCF) (MAGE-D1 antigen) (Neurotrophin receptor-interacting MAGE homolog)	chrX	51546103	51645453	MAGED1	Q9Y5V3	+
p6_11	MET_OID01141_SERPINB8	71	0.203469	57	0.204196	-0.00072743	0.996858	-0.000408925	MET_OID01141_SERPINB8	P50452	MET	SERPINB8	Serpin B8 (Cytoplasmic antiproteinase 2) (CAP-2) (CAP2) (Peptidase inhibitor 8) (PI-8)	chr18	61637159	61672278	SERPINB8	P50452	+

## Sheet: STable2
Supplementary Table 2. Proteins with significant differences from discovery cohort analyzed in the replication cohort
run	protein	nrSedated	meanSedatedZ	nrWake	meanWakeZ	meanDiffZ	pvalZ	meanDiffNPX	rname	uniprotID	OlinkPanel	proteinShortName	proteinName	chr	start	stop	geneName	uniprotID.1	strand
p6_11	CAM_OID01295_VASN	79	-0.744861	77	0.824357	-1.56922	2.39273e-26	-0.601251	CAM_OID01295_VASN	Q6EMK4	CAM	VASN	Vasorin (Protein slit-like 2)	chr16	4421849	4433529	VASN	Q6EMK4	+
p6_11	CRE_OID01329_GCG	78	-0.643996	76	1.07727	-1.72127	1.0421e-25	-1.88043	CRE_OID01329_GCG	P01275	CRE	GCG	Glucagon [Cleaved into: Glicentin; Glicentin-related polypeptide (GRPP); Oxyntomodulin (OXM) (OXY); Glucagon; Glucagon-like peptide 1 (GLP-1) (Incretin hormone); Glucagon-like peptide 1(7-37) (GLP-1(7-37)); Glucagon-like peptide 1(7-36) (GLP-1(7-36)); Glucagon-like peptide 2 (GLP-2)]	chr2	162999392	163008914	GCG	P01275	-
p6_11	DEV_OID01458_CD99L2	79	-0.805668	77	0.754744	-1.56041	1.11168e-25	-0.695353	DEV_OID01458_CD99L2	Q8TCZ2	DEV	CD99L2	CD99 antigen-like protein 2 (MIC2-like protein 1) (CD antigen CD99)	chrX	149934810	150067289	CD99L2	Q8TCZ2	-
p6_11	MET_OID01179_LRP11	79	-0.772341	77	0.774905	-1.54725	2.14926e-25	-1.03635	MET_OID01179_LRP11	Q86VZ4	MET	LRP11	Low-density lipoprotein receptor-related protein 11 (LRP-11)	chr6	150139934	150186199	LRP11	Q86VZ4	-
p6_11	DEV_OID01441_CDON	79	-0.674695	77	0.83309	-1.50779	5.19606e-25	-0.783537	DEV_OID01441_CDON	Q4KMG0	DEV	CDON	Cell adhesion molecule-related/down-regulated by oncogenes	chr11	125825691	125933230	CDON	Q4KMG0	-
p6_11	DEV_OID01455_ITGA5	79	-0.748241	77	0.776859	-1.5251	9.75319e-24	-0.775462	DEV_OID01455_ITGA5	P08648	DEV	ITGA5	Integrin alpha-5 (CD49 antigen-like family member E) (Fibronectin receptor subunit alpha) (Integrin alpha-F) (VLA-5) (CD antigen CD49e) [Cleaved into: Integrin alpha-5 heavy chain; Integrin alpha-5 light chain]	chr12	54789045	54813244	ITGA5	P08648	-
p6_11	CAM_OID01232_SERPINA7	79	-0.721904	77	0.812677	-1.53458	1.02131e-23	-0.852888	CAM_OID01232_SERPINA7	P05543	CAM	SERPINA7	Thyroxine-binding globulin (Serpin A7) (T4-binding globulin)	chrX	105277197	105282729	SERPINA7	P05543	-
p6_11	CAM_OID01228_PROC	79	-0.672356	77	0.84631	-1.51867	2.27766e-23	-0.873579	CAM_OID01228_PROC	P04070	CAM	PROC	Vitamin K-dependent protein C (EC 3.4.21.69) (Anticoagulant protein C) (Autoprothrombin IIA) (Blood coagulation factor XIV) [Cleaved into: Vitamin K-dependent protein C light chain; Vitamin K-dependent protein C heavy chain; Activation peptide]	chr2	128176003	128186822	PROC	P04070	+
p6_11	DEV_OID01431_IGF2R	79	-0.784878	77	0.73896	-1.52384	3.18315e-23	-0.77411	DEV_OID01431_IGF2R	P11717	DEV	IGF2R	Cation-independent mannose-6-phosphate receptor (CI Man-6-P receptor) (CI-MPR) (M6PR) (300 kDa mannose 6-phosphate receptor) (MPR 300) (Insulin-like growth factor 2 receptor) (Insulin-like growth factor II receptor) (IGF-II receptor) (M6P/IGF2 receptor) (M6P/IGF2R) (CD antigen CD222)	chr6	160390131	160534539	IGF2R	P11717	+
p6_11	ODA_OID01089_ENTPD6	79	-0.772911	75	0.633547	-1.40646	4.5552e-23	-0.555645	ODA_OID01089_ENTPD6	O75354	ODA	ENTPD6	Ectonucleoside triphosphate diphosphohydrolase 6 (NTPDase 6) (EC 3.6.1.6) (CD39 antigen-like 2)	chr20	25176329	25207365	ENTPD6	O75354	+
p6_11	DEV_OID01472_IL13RA1	79	-0.696551	77	0.79654	-1.49309	5.2803e-23	-0.574992	DEV_OID01472_IL13RA1	P78552	DEV	IL13RA1	Interleukin-13 receptor subunit alpha-1 (IL-13 receptor subunit alpha-1) (IL-13R subunit alpha-1) (IL-13R-alpha-1) (IL-13RA1) (Cancer/testis antigen 19) (CT19) (CD antigen CD213a1)	chrX	117861535	117928502	IL13RA1	P78552	+
p6_11	CAM_OID01273_NOTCH1	79	-0.702489	77	0.776273	-1.47876	1.1468e-22	-0.543539	CAM_OID01273_NOTCH1	P46531	CAM	NOTCH1	Neurogenic locus notch homolog protein 1 (Notch 1) (hN1) (Translocation-associated notch protein TAN-1) [Cleaved into: Notch 1 extracellular truncation (NEXT); Notch 1 intracellular domain (NICD)]	chr9	139388896	139440314	NOTCH1	P46531	-
p6_11	CRE_OID01322_ENTPD6	78	-0.754332	76	0.679185	-1.43352	1.51975e-22	-0.563053	CRE_OID01322_ENTPD6	O75354	CRE	ENTPD6	Ectonucleoside triphosphate diphosphohydrolase 6 (NTPDase 6) (EC 3.6.1.6) (CD39 antigen-like 2)	chr20	25176329	25207365	ENTPD6	O75354	+
p6_11	DEV_OID01401_MATN2	79	-0.691926	77	0.817093	-1.50902	2.04823e-22	-0.925879	DEV_OID01401_MATN2	O00339	DEV	MATN2	Matrilin-2	chr8	98881068	99048944	MATN2	O00339	+
p6_11	CAM_OID01270_TIE1	79	-0.719635	77	0.728035	-1.44767	2.78096e-22	-0.459226	CAM_OID01270_TIE1	P35590	CAM	TIE1	Tyrosine-protein kinase receptor Tie-1 (EC 2.7.10.1)	chr1	43766664	43788779	TIE1	P35590	+
p6_11	MET_OID01209_ROR1	79	-0.648323	77	0.714993	-1.36332	7.67672e-22	-0.853031	MET_OID01209_ROR1	Q01973	MET	ROR1	Inactive tyrosine-protein kinase transmembrane receptor ROR1 (Neurotrophic tyrosine kinase, receptor-related 1)	chr1	64239693	64647181	ROR1	Q01973	+
p6_11	DEV_OID01456_PEAR1	79	-0.671291	77	0.730627	-1.40192	1.38608e-21	-0.913873	DEV_OID01456_PEAR1	Q5VY43	DEV	PEAR1	Platelet endothelial aggregation receptor 1 (hPEAR1) (Multiple epidermal growth factor-like domains protein 12) (Multiple EGF-like domains protein 12)	chr1	156863490	156886226	PEAR1	Q5VY43	+
p6_11	MET_OID01160_SIGLEC7	79	-0.759097	77	0.656616	-1.41571	1.76647e-21	-0.65304	MET_OID01160_SIGLEC7	Q9Y286	MET	SIGLEC7	Sialic acid-binding Ig-like lectin 7 (Siglec-7) (Adhesion inhibitory receptor molecule 1) (AIRM-1) (CDw328) (D-siglec) (QA79 membrane protein) (p75) (CD antigen CD328)	chr19	51645556	51656783	SIGLEC7	Q9Y286	+
p6_11	MET_OID01172_NOMO1	79	-0.712738	77	0.730813	-1.44355	2.6123e-21	-1.06811	MET_OID01172_NOMO1	Q15155	MET	NOMO1	Nodal modulator 1 (pM5 protein)	chr16	14927538	14990017	NOMO1	Q15155	+
p6_11	CAM_OID01238_MET	79	-0.683433	77	0.716905	-1.40034	4.57895e-21	-0.537559	CAM_OID01238_MET	P08581	CAM	MET	Hepatocyte growth factor receptor (HGF receptor) (EC 2.7.10.1) (HGF/SF receptor) (Proto-oncogene c-Met) (Scatter factor receptor) (SF receptor) (Tyrosine-protein kinase Met)	chr7	116312444	116438440	MET	P08581	+
p6_11	CAM_OID01239_F7	79	-0.64974	77	0.796209	-1.44595	7.14777e-21	-0.745098	CAM_OID01239_F7	P08709	CAM	F7	Coagulation factor VII (EC 3.4.21.21) (Proconvertin) (Serum prothrombin conversion accelerator) (SPCA) (Eptacog alfa) [Cleaved into: Factor VII light chain; Factor VII heavy chain]	chr13	113760105	113774995	F7	P08709	+
p6_11	MET_OID01189_CDH2	79	-0.728498	77	0.650961	-1.37946	1.32454e-20	-1.04092	MET_OID01189_CDH2	P19022	MET	CDH2	Cadherin-2 (CDw325) (Neural cadherin) (N-cadherin) (CD antigen CD325)	chr18	25530930	25757410	CDH2	P19022	-
p6_11	DEV_OID01466_B4GAT1	79	-0.682273	77	0.755248	-1.43752	1.33389e-20	-0.605788	DEV_OID01466_B4GAT1	O43505	DEV	B4GAT1	Beta-1,4-glucuronyltransferase 1 (EC 2.4.1.-) (I-beta-1,3-N-acetylglucosaminyltransferase) (iGnT) (N-acetyllactosaminide beta-1,3-N-acetylglucosaminyltransferase) (Poly-N-acetyllactosamine extension enzyme) (UDP-GlcNAc:betaGal beta-1,3-N-acetylglucosaminyltransferase 1)	chr11	66112843	66115163	B3GNT1	O43505	-
p6_11	CAM_OID01233_C2	79	-0.691042	77	0.695878	-1.38692	1.6676e-20	-0.819329	CAM_OID01233_C2	P06681	CAM	C2	Complement C2 (EC 3.4.21.43) (C3/C5 convertase) [Cleaved into: Complement C2b fragment; Complement C2a fragment]	chr6	31865562	31913449	C2	P06681	+
p6_11	DEV_OID01484_PAMR1	79	-0.678992	77	0.785053	-1.46405	2.91167e-20	-0.838193	DEV_OID01484_PAMR1	Q6UXH9	DEV	PAMR1	Inactive serine protease PAMR1 (Peptidase domain-containing protein associated with muscle regeneration 1) (Regeneration-associated muscle protease homolog)	chr11	35453370	35551848	PAMR1	Q6UXH9	-
p6_11	CAM_OID01227_F11	79	-0.649509	77	0.745378	-1.39489	4.2643e-20	-0.71739	CAM_OID01227_F11	P03951	CAM	F11	Coagulation factor XI (FXI) (EC 3.4.21.27) (Plasma thromboplastin antecedent) (PTA) [Cleaved into: Coagulation factor XIa heavy chain; Coagulation factor XIa light chain]	chr4	187187099	187210835	F11	P03951	+
p6_11	DEV_OID01438_MYOC	79	-0.432001	77	0.936687	-1.36869	5.03215e-20	-1.05681	DEV_OID01438_MYOC	Q99972	DEV	MYOC	Myocilin (Myocilin 55 kDa subunit) (Trabecular meshwork-induced glucocorticoid response protein) [Cleaved into: Myocilin, N-terminal fragment (Myocilin 20 kDa N-terminal fragment); Myocilin, C-terminal fragment (Myocilin 35 kDa N-terminal fragment)]	chr1	171604557	171621823	MYOC	Q99972	-
p6_11	CAM_OID01291_TGFBI	79	-0.584593	77	0.795194	-1.37979	6.98787e-20	-0.753864	CAM_OID01291_TGFBI	Q15582	CAM	TGFBI	Transforming growth factor-beta-induced protein ig-h3 (Beta ig-h3) (Kerato-epithelin) (RGD-containing collagen-associated protein) (RGD-CAP)	chr5	135364584	135399507	TGFBI	Q15582	+
p6_11	CAM_OID01218_PLXNB2	79	-0.622045	77	0.751902	-1.37395	3.08138e-19	-0.366045	CAM_OID01218_PLXNB2	O15031	CAM	PLXNB2	Plexin-B2 (MM1)	chr22	50713408	50746056	PLXNB2	O15031	-
p6_11	CRE_OID01380_BOC	78	-0.60196	76	0.766079	-1.36804	4.5397e-19	-0.659623	CRE_OID01380_BOC	Q9BWV1	CRE	BOC	Brother of CDO (Protein BOC)	chr3	112929850	113006303	BOC	Q9BWV1	+
p6_11	CAM_OID01307_LYVE1	79	-0.639691	77	0.699211	-1.3389	9.49857e-19	-0.81211	CAM_OID01307_LYVE1	Q9Y5Y7	CAM	LYVE1	Lymphatic vessel endothelial hyaluronic acid receptor 1 (LYVE-1) (Cell surface retention sequence-binding protein 1) (CRSBP-1) (Extracellular link domain-containing protein 1) (Hyaluronic acid receptor)	chr11	10578513	10633236	LYVE1	Q9Y5Y7	-
p6_11	DEV_OID01451_CLEC14A	79	-0.669909	77	0.730726	-1.40063	1.16178e-18	-0.83062	DEV_OID01451_CLEC14A	Q86T13	DEV	CLEC14A	C-type lectin domain family 14 member A (Epidermal growth factor receptor 5) (EGFR-5)	chr14	38723308	38725574	CLEC14A	Q86T13	-
p6_11	CAM_OID01279_TGFBR3	78	-0.619648	77	0.727952	-1.3476	1.33585e-18	-0.734553	CAM_OID01279_TGFBR3	Q03167	CAM	TGFBR3	Transforming growth factor beta receptor type 3 (TGF-beta receptor type 3) (TGFR-3) (Betaglycan) (Transforming growth factor beta receptor III) (TGF-beta receptor type III)	chr1	92145902	92371892	TGFBR3	Q03167	-
p6_11	CAM_OID01217_NRP1	79	-0.611037	77	0.744725	-1.35576	2.1384e-18	-0.28818	CAM_OID01217_NRP1	O14786	CAM	NRP1	Neuropilin-1 (Vascular endothelial cell growth factor 165 receptor) (CD antigen CD304)	chr10	33466420	33625190	NRP1	O14786	-
p6_11	DEV_OID01473_CD58	79	-0.55651	77	0.779553	-1.33606	2.26378e-18	-0.553211	DEV_OID01473_CD58	P19256	DEV	CD58	Lymphocyte function-associated antigen 3 (Ag3) (Surface glycoprotein LFA-3) (CD antigen CD58)	chr1	117057157	117113661	CD58	P19256	-
p6_11	DEV_OID01414_INHBC	79	-0.664734	77	0.714535	-1.37927	2.65182e-18	-0.802624	DEV_OID01414_INHBC	P55103	DEV	INHBC	Inhibin beta C chain (Activin beta-C chain)	chr12	57828543	57844611	INHBC	P55103	+
p6_11	DEV_OID01411_DSC2	79	-0.6768	77	0.599233	-1.27603	2.71005e-18	-0.869807	DEV_OID01411_DSC2	Q02487	DEV	DSC2	Desmocollin-2 (Cadherin family member 2) (Desmocollin-3) (Desmosomal glycoprotein II) (Desmosomal glycoprotein III)	chr18	28645940	28682378	DSC2	Q02487	-
p6_11	DEV_OID01485_ROBO1	79	-0.661581	77	0.696429	-1.35801	3.47379e-18	-0.588293	DEV_OID01485_ROBO1	Q9Y6N7	DEV	ROBO1	Roundabout homolog 1 (Deleted in U twenty twenty) (H-Robo-1)	chr3	78646390	79816965	ROBO1	Q9Y6N7	-
p6_11	CAM_OID01256_PAM	79	-0.551795	77	0.724615	-1.27641	4.70957e-18	-0.58549	CAM_OID01256_PAM	P19021	CAM	PAM	Peptidyl-glycine alpha-amidating monooxygenase (PAM) [Includes: Peptidylglycine alpha-hydroxylating monooxygenase (PHM) (EC 1.14.17.3); Peptidyl-alpha-hydroxyglycine alpha-amidating lyase (EC 4.3.2.5) (Peptidylamidoglycolate lyase) (PAL)]	chr5	102089685	102366809	PAM	P19021	+
p6_11	CAM_OID01255_IGFBP3	79	-0.526444	77	0.780846	-1.30729	6.2654e-18	-0.787804	CAM_OID01255_IGFBP3	P17936	CAM	IGFBP3	Insulin-like growth factor-binding protein 3 (IBP-3) (IGF-binding protein 3) (IGFBP-3)	chr7	45951949	45961473	IGFBP3	P17936	-
p6_11	CAM_OID01287_SPARCL1	78	-0.639879	77	0.665529	-1.30541	1.43172e-17	-0.404164	CAM_OID01287_SPARCL1	Q14515	CAM	SPARCL1	SPARC-like protein 1 (High endothelial venule protein) (Hevin) (MAST 9)	chr4	88394487	88452213	SPARCL1	Q14515	-
p6_11	CAM_OID01297_LILRB1	79	-0.676162	77	0.643607	-1.31977	2.01541e-17	-0.56788	CAM_OID01297_LILRB1	Q8NHL6	CAM	LILRB1	Leukocyte immunoglobulin-like receptor subfamily B member 1 (LIR-1) (Leukocyte immunoglobulin-like receptor 1) (CD85 antigen-like family member J) (Immunoglobulin-like transcript 2) (ILT-2) (Monocyte/macrophage immunoglobulin-like receptor 7) (MIR-7) (CD antigen CD85j)	chr19	55085346	55148979	LILRB1	Q8NHL6	+
p6_11	CAM_OID01300_OSMR	79	-0.582096	77	0.694659	-1.27675	2.32719e-17	-0.513594	CAM_OID01300_OSMR	Q99650	CAM	OSMR	Oncostatin-M-specific receptor subunit beta (Interleukin-31 receptor subunit beta) (IL-31 receptor subunit beta) (IL-31R subunit beta) (IL-31R-beta) (IL-31RB)	chr5	38845960	38945698	OSMR	Q99650	+
p6_11	DEV_OID01427_CCL21	79	-0.577864	77	0.696821	-1.27468	3.55693e-17	-0.60713	DEV_OID01427_CCL21	O00585	DEV	CCL21	C-C motif chemokine 21 (6Ckine) (Beta-chemokine exodus-2) (Secondary lymphoid-tissue chemokine) (SLC) (Small-inducible cytokine A21)	chr9	34709002	34710121	CCL21	O00585	-
p6_11	CAM_OID01305_FETUB	79	-0.582505	77	0.74455	-1.32705	4.59715e-17	-0.766162	CAM_OID01305_FETUB	Q9UGM5	CAM	FETUB	Fetuin-B (16G2) (Fetuin-like protein IRL685) (Gugu)	chr3	186353758	186370930	FETUB	Q9UGM5	+
p6_11	DEV_OID01403_MFGE8	79	-0.54884	77	0.687139	-1.23598	4.74978e-17	-0.860184	DEV_OID01403_MFGE8	Q08431	DEV	MFGE8	Lactadherin (Breast epithelial antigen BA46) (HMFG) (MFGM) (Milk fat globule-EGF factor 8) (MFG-E8) (SED1) [Cleaved into: Lactadherin short form; Medin]	chr15	89441916	89456642	MFGE8	Q08431	-
p6_11	CAM_OID01257_VCAM1	79	-0.672685	77	0.609262	-1.28195	8.48772e-17	-0.616246	CAM_OID01257_VCAM1	P19320	CAM	VCAM1	Vascular cell adhesion protein 1 (V-CAM 1) (VCAM-1) (INCAM-100) (CD antigen CD106)	chr1	101185298	101204601	VCAM1	P19320	+
p6_11	CAM_OID01284_PTPRS	78	-0.562597	77	0.766766	-1.32936	1.14498e-16	-0.325373	CAM_OID01284_PTPRS	Q13332	CAM	PTPRS	Receptor-type tyrosine-protein phosphatase S (R-PTP-S) (EC 3.1.3.48) (Receptor-type tyrosine-protein phosphatase sigma) (R-PTP-sigma)	chr19	5158506	5340814	PTPRS	Q13332	-
p6_11	MET_OID01143_CDHR5	79	-0.670634	77	0.589699	-1.26033	1.19784e-16	-0.689645	MET_OID01143_CDHR5	Q9HBB8	MET	CDHR5	Cadherin-related family member 5 (Mu-protocadherin) (Mucin and cadherin-like protein) (Mucin-like protocadherin) (MLPCDH)	chr11	616565	626078	CDHR5	Q9HBB8	-
p6_11	CRE_OID01365_AMIGO2	78	-0.643656	76	0.622874	-1.26653	1.34722e-16	-0.510914	CRE_OID01365_AMIGO2	Q86SJ2	CRE	AMIGO2	Amphoterin-induced protein 2 (AMIGO-2) (Alivin-1) (Differentially expressed in gastric adenocarcinomas) (DEGA)	chr12	47469490	47473734	AMIGO2	Q86SJ2	-
p6_11	CRE_OID01320_HS6ST1	78	-0.555865	76	0.696285	-1.25215	2.61147e-16	-0.687822	CRE_OID01320_HS6ST1	O60243	CRE	HS6ST1	Heparan-sulfate 6-O-sulfotransferase 1 (HS6ST-1) (EC 2.8.2.-)	chr2	128994290	129076151	HS6ST1	O60243	-
p6_11	CAM_OID01230_ICAM1	79	-0.608783	77	0.663492	-1.27228	5.44595e-16	-0.676558	CAM_OID01230_ICAM1	P05362	CAM	ICAM1	Intercellular adhesion molecule 1 (ICAM-1) (Major group rhinovirus receptor) (CD antigen CD54)	chr19	10381511	10397291	ICAM1	P05362	+
p6_11	MET_OID01190_TYRO3	79	-0.630896	77	0.623494	-1.25439	1.09106e-15	-0.531124	MET_OID01190_TYRO3	Q06418	MET	TYRO3	Tyrosine-protein kinase receptor TYRO3 (EC 2.7.10.1) (Tyrosine-protein kinase BYK) (Tyrosine-protein kinase DTK) (Tyrosine-protein kinase RSE) (Tyrosine-protein kinase SKY) (Tyrosine-protein kinase TIF)	chr15	41849873	41871536	TYRO3	Q06418	+
p6_11	DEV_OID01476_CNTN4	79	-0.515822	77	0.690103	-1.20593	1.48155e-15	-0.626912	DEV_OID01476_CNTN4	Q8IWV2	DEV	CNTN4	Contactin-4 (Brain-derived immunoglobulin superfamily protein 2) (BIG-2)	chr3	2140497	3099645	CNTN4	Q8IWV2	+
p6_11	DEV_OID01410_HAVCR2	78	-0.635732	77	0.601693	-1.23742	2.0647e-15	-0.813329	DEV_OID01410_HAVCR2	Q8TDQ0	DEV	HAVCR2	Hepatitis A virus cellular receptor 2 (HAVcr-2) (T-cell immunoglobulin and mucin domain-containing protein 3) (TIMD-3) (T-cell immunoglobulin mucin receptor 3) (TIM-3) (T-cell membrane protein 3)	chr5	156512843	156569880	HAVCR2	Q8TDQ0	-
p6_11	CAM_OID01303_MEGF9	79	-0.533079	77	0.694808	-1.22789	2.15877e-15	-0.523964	CAM_OID01303_MEGF9	Q9H1U4	CAM	MEGF9	Multiple epidermal growth factor-like domains protein 9 (Multiple EGF-like domains protein 9) (Epidermal growth factor-like protein 5) (EGF-like protein 5)	chr9	123363091	123476748	MEGF9	Q9H1U4	-
p6_11	CAM_OID01289_PCOLCE	79	-0.58922	77	0.594449	-1.18367	7.09676e-15	-0.699696	CAM_OID01289_PCOLCE	Q15113	CAM	PCOLCE	Procollagen C-endopeptidase enhancer 1 (Procollagen COOH-terminal proteinase enhancer 1) (PCPE-1) (Procollagen C-proteinase enhancer 1) (Type 1 procollagen C-proteinase enhancer protein) (Type I procollagen COOH-terminal proteinase enhancer)	chr7	100199800	100205798	PCOLCE	Q15113	+
p6_11	CAM_OID01306_ANGPTL3	79	-0.604655	77	0.689411	-1.29407	7.95418e-15	-0.724339	CAM_OID01306_ANGPTL3	Q9Y5C1	CAM	ANGPTL3	Angiopoietin-related protein 3 (Angiopoietin-5) (ANG-5) (Angiopoietin-like protein 3) [Cleaved into: ANGPTL3(17-221); ANGPTL3(17-224)]	chr1	63063158	63071830	ANGPTL3	Q9Y5C1	+
p6_11	CRE_OID01392_MRC2	78	-0.557407	76	0.667312	-1.22472	8.6111e-15	-0.498187	CRE_OID01392_MRC2	Q9UBG0	CRE	MRC2	C-type mannose receptor 2 (C-type lectin domain family 13 member E) (Endocytic receptor 180) (Macrophage mannose receptor 2) (Urokinase-type plasminogen activator receptor-associated protein) (UPAR-associated protein) (Urokinase receptor-associated protein) (CD antigen CD280)	chr17	60704762	60770958	MRC2	Q9UBG0	+
p6_11	IRE_OID00970_CCL11	76	-0.503827	75	0.62344	-1.12727	8.84372e-15	-0.765696	IRE_OID00970_CCL11	P51671	IRE	CCL11	Eotaxin (C-C motif chemokine 11) (Eosinophil chemotactic protein) (Small-inducible cytokine A11)	chr17	32612687	32615353	CCL11	P51671	+
p6_11	DEV_OID01491_CD209	79	-0.560008	77	0.678605	-1.23861	9.74635e-15	-0.725253	DEV_OID01491_CD209	Q9NNX6	DEV	CD209	CD209 antigen (C-type lectin domain family 4 member L) (Dendritic cell-specific ICAM-3-grabbing non-integrin 1) (DC-SIGN) (DC-SIGN1) (CD antigen CD209)	chr19	7804879	7812464	CD209	Q9NNX6	-
p6_11	CAM_OID01216_CHL1	79	-0.528283	77	0.604907	-1.13319	9.90071e-15	-0.582337	CAM_OID01216_CHL1	O00533	CAM	CHL1	Neural cell adhesion molecule L1-like protein (Close homolog of L1) [Cleaved into: Processed neural cell adhesion molecule L1-like protein]	chr3	238279	451090	CHL1	O00533	+
p6_11	DEV_OID01406_ITGB1	79	-0.526154	77	0.599991	-1.12614	1.04662e-14	-0.630328	DEV_OID01406_ITGB1	P05556	DEV	ITGB1	Integrin beta-1 (Fibronectin receptor subunit beta) (Glycoprotein IIa) (GPIIA) (VLA-4 subunit beta) (CD antigen CD29)	chr10	33189247	33294720	ITGB1	P05556	-
p6_11	CRE_OID01317_SIGLEC6	78	-0.534441	76	0.656621	-1.19106	1.16049e-14	-0.549574	CRE_OID01317_SIGLEC6	O43699	CRE	SIGLEC6	Sialic acid-binding Ig-like lectin 6 (Siglec-6) (CD33 antigen-like 1) (CDw327) (Obesity-binding protein 1) (OB-BP1) (CD antigen CD327)	chr19	52022779	52035110	SIGLEC6	O43699	-
p6_11	CAM_OID01254_ENG	79	-0.492548	77	0.731366	-1.22391	1.45542e-14	-0.440098	CAM_OID01254_ENG	P17813	CAM	ENG	Endoglin (CD antigen CD105)	chr9	130577291	130617035	ENG	P17813	-
p6_11	CAM_OID01286_GAS6	79	-0.5678	77	0.646561	-1.21436	2.09829e-14	-0.582122	CAM_OID01286_GAS6	Q14393	CAM	GAS6	Growth arrest-specific protein 6 (GAS-6) (AXL receptor tyrosine kinase ligand)	chr13	114523522	114567046	GAS6	Q14393	-
p6_11	DEV_OID01422_CD300LG	79	-0.561829	77	0.641706	-1.20353	3.86538e-14	-0.729762	DEV_OID01422_CD300LG	Q6UXG3	DEV	CD300LG	CMRF35-like molecule 9 (CLM-9) (CD300 antigen-like family member G) (Triggering receptor expressed on myeloid cells 4) (TREM-4) (CD antigen CD300g)	chr17	41924516	41940997	CD300LG	Q6UXG3	+
p6_11	DEV_OID01417_PDGFRB	79	-0.538613	77	0.687362	-1.22598	4.05043e-14	-0.597972	DEV_OID01417_PDGFRB	P09619	DEV	PDGFRB	Platelet-derived growth factor receptor beta (PDGF-R-beta) (PDGFR-beta) (EC 2.7.10.1) (Beta platelet-derived growth factor receptor) (Beta-type platelet-derived growth factor receptor) (CD140 antigen-like family member B) (Platelet-derived growth factor receptor 1) (PDGFR-1) (CD antigen CD140b)	chr5	149493400	149535435	PDGFRB	P09619	-
p6_11	CAM_OID01259_TCN2	79	-0.61628	77	0.583243	-1.19952	4.29509e-14	-0.564232	CAM_OID01259_TCN2	P20062	CAM	TCN2	Transcobalamin-2 (TC-2) (Transcobalamin II) (TC II) (TCII)	chr22	31002825	31023265	TCN2	P20062	+
p6_11	MET_OID01120_CLMP	79	-0.572185	77	0.590985	-1.16317	5.39418e-14	-0.812564	MET_OID01120_CLMP	Q9H6B4	MET	CLMP	CXADR-like membrane protein (Adipocyte adhesion molecule) (Coxsackie- and adenovirus receptor-like membrane protein) (CAR-like membrane protein)	chr11	122943035	123065989	CLMP	Q9H6B4	-
p6_11	MET_OID01150_ANGPTL1	79	-0.494145	77	0.637774	-1.13192	9.98685e-14	-0.619042	MET_OID01150_ANGPTL1	O95841	MET	ANGPTL1	Angiopoietin-related protein 1 (Angiopoietin-3) (ANG-3) (Angiopoietin-like protein 1)	chr1	178818840	178840187	ANGPTL1	O95841	-
p6_11	MET_OID01165_ENTPD5	79	-0.552375	77	0.560407	-1.11278	1.74043e-13	-0.543807	MET_OID01165_ENTPD5	O75356	MET	ENTPD5	Ectonucleoside triphosphate diphosphohydrolase 5 (NTPDase 5) (EC 3.6.1.6) (CD39 antigen-like 4) (ER-UDPase) (Guanosine-diphosphatase ENTPD5) (GDPase ENTPD5) (EC 3.6.1.42) (Nucleoside diphosphatase) (Uridine-diphosphatase ENTPD5) (UDPase ENTPD5)	chr14	74424713	74486102	ENTPD5	O75356	-
p6_11	CAM_OID01226_ANG	79	-0.586383	77	0.573032	-1.15942	2.51365e-13	-0.602189	CAM_OID01226_ANG	P03950	CAM	ANG	Angiogenin (EC 3.1.27.-) (Ribonuclease 5) (RNase 5)	chr14	21152336	21167130	ANG	P03950	+
p6_11	DEV_OID01449_CRIM1	79	-0.548686	77	0.583381	-1.13207	3.36221e-13	-0.400227	DEV_OID01449_CRIM1	Q9NZV1	DEV	CRIM1	Cysteine-rich motor neuron 1 protein (CRIM-1) (Cysteine-rich repeat-containing protein S52) [Cleaved into: Processed cysteine-rich motor neuron 1 protein]	chr2	36583069	36778278	CRIM1	Q9NZV1	+
p6_11	CAM_OID01267_ICAM3	79	-0.478539	77	0.627679	-1.10622	4.28175e-13	-0.494414	CAM_OID01267_ICAM3	P32942	CAM	ICAM3	Intercellular adhesion molecule 3 (ICAM-3) (CDw50) (ICAM-R) (CD antigen CD50)	chr19	10444452	10450499	ICAM3	P32942	-
p6_11	DEV_OID01446_PTPN6	79	-0.464791	77	0.566261	-1.03105	8.28382e-13	-1.08846	DEV_OID01446_PTPN6	P29350	DEV	PTPN6	Tyrosine-protein phosphatase non-receptor type 6 (EC 3.1.3.48) (Hematopoietic cell protein-tyrosine phosphatase) (Protein-tyrosine phosphatase 1C) (PTP-1C) (Protein-tyrosine phosphatase SHP-1) (SH-PTP1)	chr12	7055631	7070479	PTPN6	P29350	+
p6_11	DEV_OID01419_FCRL5	79	-0.494555	77	0.652685	-1.14724	8.73397e-13	-0.701702	DEV_OID01419_FCRL5	Q96RD9	DEV	FCRL5	Fc receptor-like protein 5 (FcR-like protein 5) (FcRL5) (BXMAS1) (Fc receptor homolog 5) (FcRH5) (Immune receptor translocation-associated protein 2) (CD antigen CD307e)	chr1	157483167	157522310	FCRL5	Q96RD9	-
p6_11	CAM_OID01261_CA4	78	-0.579001	76	0.576945	-1.15595	9.88974e-13	-0.465607	CAM_OID01261_CA4	P22748	CAM	CA4	Carbonic anhydrase 4 (EC 4.2.1.1) (Carbonate dehydratase IV) (Carbonic anhydrase IV) (CA-IV)	chr17	58227297	58248260	CA4	P22748	+
p6_11	CAM_OID01268_THBS4	79	-0.528953	77	0.586462	-1.11542	1.24627e-12	-0.983601	CAM_OID01268_THBS4	P35443	CAM	THBS4	Thrombospondin-4	chr5	79287134	79379110	THBS4	P35443	+
p6_11	CAM_OID01252_ST6GAL1	79	-0.560088	77	0.548162	-1.10825	1.65083e-12	-0.626341	CAM_OID01252_ST6GAL1	P15907	CAM	ST6GAL1	Beta-galactoside alpha-2,6-sialyltransferase 1 (Alpha 2,6-ST 1) (EC 2.4.99.1) (B-cell antigen CD75) (CMP-N-acetylneuraminate-beta-galactosamide-alpha-2,6-sialyltransferase 1) (ST6Gal I) (ST6GalI) (Sialyltransferase 1)	chr3	186648274	186796341	ST6GAL1	P15907	+
p6_11	CRE_OID01389_PODXL2	78	-0.525684	76	0.563076	-1.08876	1.84751e-12	-0.714681	CRE_OID01389_PODXL2	Q9NZ53	CRE	PODXL2	Podocalyxin-like protein 2 (Endoglycan)	chr3	127348024	127391652	PODXL2	Q9NZ53	+
p6_11	CRE_OID01382_SLITRK2	78	-0.500501	76	0.626406	-1.12691	2.20944e-12	-0.698764	CRE_OID01382_SLITRK2	Q9H156	CRE	SLITRK2	SLIT and NTRK-like protein 2	chrX	144899350	144907360	SLITRK2	Q9H156	+
p6_11	MET_OID01187_CD1C	79	-0.448959	77	0.68618	-1.13514	2.7509e-12	-0.715881	MET_OID01187_CD1C	P29017	MET	CD1C	T-cell surface glycoprotein CD1c (CD antigen CD1c)	chr1	158259576	158263420	CD1C	P29017	+
p6_11	CAM_OID01290_FCN2	79	-0.532896	77	0.552945	-1.08584	3.68178e-12	-0.770616	CAM_OID01290_FCN2	Q15485	CAM	FCN2	Ficolin-2 (37 kDa elastin-binding protein) (Collagen/fibrinogen domain-containing protein 2) (EBP-37) (Ficolin-B) (Ficolin-beta) (Hucolin) (L-ficolin) (Serum lectin p35)	chr9	137772654	137779924	FCN2	Q15485	+
p6_11	DEV_OID01481_SPINK5	79	-0.483934	77	0.635214	-1.11915	4.09959e-12	-0.509252	DEV_OID01481_SPINK5	Q9NQ38	DEV	SPINK5	Serine protease inhibitor Kazal-type 5 (Lympho-epithelial Kazal-type-related inhibitor) (LEKTI) [Cleaved into: Hemofiltrate peptide HF6478; Hemofiltrate peptide HF7665]	chr5	147405246	147516852	SPINK5	Q9NQ38	+
p6_11	CAM_OID01281_EFEMP1	79	-0.462116	77	0.651911	-1.11403	4.63008e-12	-0.595159	CAM_OID01281_EFEMP1	Q12805	CAM	EFEMP1	EGF-containing fibulin-like extracellular matrix protein 1 (Extracellular protein S1-5) (Fibrillin-like protein) (Fibulin-3) (FIBL-3)	chr2	56093102	56151274	EFEMP1	Q12805	-
p6_11	CAM_OID01245_CDH1	79	-0.516981	77	0.58103	-1.09801	6.33623e-12	-0.547281	CAM_OID01245_CDH1	P12830	CAM	CDH1	Cadherin-1 (CAM 120/80) (Epithelial cadherin) (E-cadherin) (Uvomorulin) (CD antigen CD324) [Cleaved into: E-Cad/CTF1; E-Cad/CTF2; E-Cad/CTF3]	chr16	68771128	68869451	CDH1	P12830	+
p6_11	CAM_OID01247_NCAM1	79	-0.408049	77	0.623924	-1.03197	6.56379e-12	-0.459899	CAM_OID01247_NCAM1	P13591	CAM	NCAM1	Neural cell adhesion molecule 1 (N-CAM-1) (NCAM-1) (CD antigen CD56)	chr11	112831997	113149158	NCAM1	P13591	+
p6_11	CAM_OID01296_LILRB2	79	-0.523973	77	0.560666	-1.08464	1.02463e-11	-0.537546	CAM_OID01296_LILRB2	Q8N423	CAM	LILRB2	Leukocyte immunoglobulin-like receptor subfamily B member 2 (LIR-2) (Leukocyte immunoglobulin-like receptor 2) (CD85 antigen-like family member D) (Immunoglobulin-like transcript 4) (ILT-4) (Monocyte/macrophage immunoglobulin-like receptor 10) (MIR-10) (CD antigen CD85d)	chr19	54777675	54785039	LILRB2	Q8N423	-
p6_11	IRE_OID00940_IRAK4	76	-0.436949	75	0.589421	-1.02637	1.55304e-11	-1.48348	IRE_OID00940_IRAK4	Q9NWZ3	IRE	IRAK4	Interleukin-1 receptor-associated kinase 4 (IRAK-4) (EC 2.7.11.1) (Renal carcinoma antigen NY-REN-64)	chr12	44152747	44183346	IRAK4	Q9NWZ3	+
p6_11	DEV_OID01482_OMD	79	-0.446101	77	0.617463	-1.06356	2.41168e-11	-0.786776	DEV_OID01482_OMD	Q99983	DEV	OMD	Osteomodulin (Keratan sulfate proteoglycan osteomodulin) (KSPG osteomodulin) (Osteoadherin) (OSAD)	chr9	95176527	95186743	OMD	Q99983	-
p6_11	MET_OID01152_ADGRG2	79	-0.387875	77	0.578825	-0.9667	2.6432e-11	-0.537901	MET_OID01152_ADGRG2	Q8IZP9	MET	ADGRG2	Adhesion G-protein coupled receptor G2 (G-protein coupled receptor 64) (Human epididymis-specific protein 6) (He6)	chrX	19007427	19140755	GPR64	Q8IZP9	-
p6_11	CAM_OID01260_TNXB	79	-0.391497	77	0.649389	-1.04089	2.64799e-11	-0.239042	CAM_OID01260_TNXB	P22105	CAM	TNXB	Tenascin-X (TN-X) (Hexabrachion-like protein)	chr6	32008931	32083111	TNXB	P22105	-
p6_11	IRE_OID01011_DAPP1	74	-0.305388	75	0.698042	-1.00343	2.94071e-11	-1.99217	IRE_OID01011_DAPP1	Q9UN19	IRE	DAPP1	Dual adapter for phosphotyrosine and 3-phosphotyrosine and 3-phosphoinositide (hDAPP1) (B lymphocyte adapter protein Bam32) (B-cell adapter molecule of 32 kDa)	chr4	100737990	100791311	DAPP1	Q9UN19	+
p6_11	ODA_OID01034_ALDH3A1	77	0.0395394	60	-0.774598	0.814137	4.64827e-11	1.19249	ODA_OID01034_ALDH3A1	P30838	ODA	ALDH3A1	Aldehyde dehydrogenase, dimeric NADP-preferring (EC 1.2.1.5) (ALDHIII) (Aldehyde dehydrogenase 3) (Aldehyde dehydrogenase family 3 member A1)	chr17	19641297	19652256	ALDH3A1	P30838	-
p6_11	CAM_OID01274_COMP	79	-0.323793	77	0.679725	-1.00352	6.02317e-11	-0.721475	CAM_OID01274_COMP	P49747	CAM	COMP	Cartilage oligomeric matrix protein (COMP) (Thrombospondin-5) (TSP5)	chr19	18893583	18902123	COMP	P49747	-
p6_11	CAM_OID01221_APOM	79	-0.417168	77	0.671052	-1.08822	7.28535e-11	-0.638038	CAM_OID01221_APOM	O95445	CAM	APOM	Apolipoprotein M (Apo-M) (ApoM) (Protein G3a)	chr6	31620193	31625987	APOM	O95445	+
p6_11	MET_OID01134_ANGPTL7	79	-0.39687	77	0.556466	-0.953336	1.50268e-10	-0.31071	MET_OID01134_ANGPTL7	O43827	MET	ANGPTL7	Angiopoietin-related protein 7 (Angiopoietin-like factor) (Angiopoietin-like protein 7) (Cornea-derived transcript 6 protein)	chr1	11249398	11256038	ANGPTL7	O43827	+
p1_5	ONC2_106_CEACAM1	47	-0.607213	49	0.582428	-1.18964	2.17393e-10	-0.329288	ONC2_106_CEACAM1	P13688	ONC2	CEACAM1	Carcinoembryonic antigen-related cell adhesion molecule 1 (Biliary glycoprotein 1) (BGP-1) (CD antigen CD66a)	chr19	43011456	43065386	CEACAM1	P13688	-
p6_11	CAM_OID01249_SELL	79	-0.44745	77	0.54376	-0.99121	2.99439e-10	-0.520197	CAM_OID01249_SELL	P14151	CAM	SELL	L-selectin (CD62 antigen-like family member L) (Leukocyte adhesion molecule 1) (LAM-1) (Leukocyte surface antigen Leu-8) (Leukocyte-endothelial cell adhesion molecule 1) (LECAM1) (Lymph node homing receptor) (TQ1) (gp90-MEL) (CD antigen CD62L)	chr1	169659808	169680839	SELL	P14151	-
p6_11	ODA_OID01107_FKBP1B	79	-0.346783	75	0.598371	-0.945154	3.02218e-10	-1.30274	ODA_OID01107_FKBP1B	P68106	ODA	FKBP1B	Peptidyl-prolyl cis-trans isomerase FKBP1B (PPIase FKBP1B) (EC 5.2.1.8) (12.6 kDa FK506-binding protein) (12.6 kDa FKBP) (FKBP-12.6) (FK506-binding protein 1B) (FKBP-1B) (Immunophilin FKBP12.6) (Rotamase) (h-FKBP-12)	chr2	24272571	24286551	FKBP1B	P68106	+
p6_11	CAM_OID01220_LILRB5	79	-0.393054	77	0.551928	-0.944982	6.2757e-10	-0.790434	CAM_OID01220_LILRB5	O75023	CAM	LILRB5	Leukocyte immunoglobulin-like receptor subfamily B member 5 (CD85 antigen-like family member C) (Leukocyte immunoglobulin-like receptor 8) (LIR-8) (CD antigen CD85c)	chr19	54754263	54761164	LILRB5	O75023	-
p6_11	ODA_OID01073_VASH1	79	-0.380884	75	0.561694	-0.942578	7.48678e-10	-1.12618	ODA_OID01073_VASH1	Q7L8A9	ODA	VASH1	Vasohibin-1	chr14	77228532	77249354	VASH1	Q7L8A9	+
p1_5	CVD3_185_CTSZ	47	-0.59822	50	0.562327	-1.16055	1.15773e-09	-0.654131	CVD3_185_CTSZ	Q9UBR2	CVD3	CTSZ	Cathepsin Z (EC 3.4.18.1) (Cathepsin P) (Cathepsin X)	chr20	57570240	57582302	CTSZ	Q9UBR2	-
p6_11	IRE_OID01014_MASP1	76	-0.360962	75	0.588213	-0.949175	1.31523e-09	-0.427566	IRE_OID01014_MASP1	P48740	IRE	MASP1	Mannan-binding lectin serine protease 1 (EC 3.4.21.-) (Complement factor MASP-3) (Complement-activating component of Ra-reactive factor) (Mannose-binding lectin-associated serine protease 1) (MASP-1) (Mannose-binding protein-associated serine protease) (Ra-reactive factor serine protease p100) (RaRF) (Serine protease 5) [Cleaved into: Mannan-binding lectin serine protease 1 heavy chain; Mannan-bi…	chr3	186935942	187009810	MASP1	P48740	-
p6_11	IRE_OID00980_HSD11B1	76	-0.409819	75	0.501296	-0.911115	1.92827e-09	-0.455391	IRE_OID00980_HSD11B1	P28845	IRE	HSD11B1	Corticosteroid 11-beta-dehydrogenase isozyme 1 (EC 1.1.1.146) (11-beta-hydroxysteroid dehydrogenase 1) (11-DH) (11-beta-HSD1) (Short chain dehydrogenase/reductase family 26C member 1)	chr1	209859510	209908295	HSD11B1	P28845	+
p6_11	CAM_OID01302_CFHR5	79	-0.421511	77	0.533164	-0.954675	2.03684e-09	-0.636102	CAM_OID01302_CFHR5	Q9BXR6	CAM	CFHR5	Complement factor H-related protein 5 (FHR-5)	chr1	196946667	196978804	CFHR5	Q9BXR6	+
p6_11	CAM_OID01293_QPCT	79	-0.409621	77	0.609002	-1.01862	4.57517e-09	-0.250093	CAM_OID01293_QPCT	Q16769	CAM	QPCT	Glutaminyl-peptide cyclotransferase (EC 2.3.2.5) (Glutaminyl cyclase) (QC) (sQC) (Glutaminyl-tRNA cyclotransferase) (Glutamyl cyclase) (EC)	chr2	37571717	37600465	QPCT	Q16769	+
p6_11	IRE_OID00974_LY75	75	-0.38552	75	0.585883	-0.971403	4.82655e-09	-0.400085	IRE_OID00974_LY75	O60449	IRE	LY75	Lymphocyte antigen 75 (Ly-75) (C-type lectin domain family 13 member B) (DEC-205) (gp200-MR6) (CD antigen CD205)	chr2	160628362	160761260	LY75	O60449	-
p6_11	CRE_OID01348_FLI1	68	-0.388485	76	0.500312	-0.888797	7.55214e-09	-1.56694	CRE_OID01348_FLI1	Q01543	CRE	FLI1	Friend leukemia integration 1 transcription factor (Proto-oncogene Fli-1) (Transcription factor ERGB)	chr11	128556430	128683162	FLI1	Q01543	+
p6_11	CRE_OID01319_VEGFD	78	-0.265929	76	0.558894	-0.824823	8.60276e-09	-0.469757	CRE_OID01319_VEGFD	O43915	CRE	VEGFD	Vascular endothelial growth factor D (VEGF-D) (c-Fos-induced growth factor) (FIGF)	chrX	15363713	15402498	FIGF	O43915	-
p6_11	DEV_OID01405_ACAN	79	-0.247255	77	0.627395	-0.87465	8.96988e-09	-0.347199	DEV_OID01405_ACAN	P16112	DEV	ACAN	Aggrecan core protein (Cartilage-specific proteoglycan core protein) (CSPCP) (Chondroitin sulfate proteoglycan core protein 1) (Chondroitin sulfate proteoglycan 1) [Cleaved into: Aggrecan core protein 2]	NA	NA	NA	NA	NA	NA
p6_11	CAM_OID01264_IGFBP6	79	-0.374583	77	0.502152	-0.876735	3.06112e-08	-0.470411	CAM_OID01264_IGFBP6	P24592	CAM	IGFBP6	Insulin-like growth factor-binding protein 6 (IBP-6) (IGF-binding protein 6) (IGFBP-6)	chr12	53491220	53496129	IGFBP6	P24592	+
p1_5	ONC2_149_GPNMB	47	-0.535951	49	0.514076	-1.05003	3.41573e-08	-0.273038	ONC2_149_GPNMB	Q14956	ONC2	GPNMB	Transmembrane glycoprotein NMB (Transmembrane glycoprotein HGFIN)	chr7	23275586	23314727	GPNMB	Q14956	+
p6_11	DEV_OID01447_CD109	79	-0.30543	77	0.586605	-0.892035	5.33793e-08	-0.521756	DEV_OID01447_CD109	Q6YHK3	DEV	CD109	CD109 antigen (150 kDa TGF-beta-1-binding protein) (C3 and PZP-like alpha-2-macroglobulin domain-containing protein 7) (Platelet-specific Gov antigen) (p180) (r150) (CD antigen CD109)	chr6	74405508	74538040	CD109	Q6YHK3	+
p6_11	ODA_OID01090_MAP4K5	79	-0.360719	75	0.486947	-0.847666	5.85319e-08	-1.55489	ODA_OID01090_MAP4K5	Q9Y4K4	ODA	MAP4K5	Mitogen-activated protein kinase kinase kinase kinase 5 (EC 2.7.11.1) (Kinase homologous to SPS1/STE20) (KHS) (MAPK/ERK kinase kinase kinase 5) (MEK kinase kinase 5) (MEKKK 5)	chr14	50885219	51027844	MAP4K5	Q9Y4K4	-
p6_11	CRE_OID01366_SKAP1	78	-0.26602	76	0.560754	-0.826774	8.74829e-08	-0.78481	CRE_OID01366_SKAP1	Q86WV1	CRE	SKAP1	Src kinase-associated phosphoprotein 1 (Src family-associated phosphoprotein 1) (Src kinase-associated phosphoprotein of 55 kDa) (SKAP-55) (pp55)	chr17	46210802	46507637	SKAP1	Q86WV1	-
p6_11	DEV_OID01474_SCGB3A1	79	-0.259997	77	0.506492	-0.766489	1.08134e-07	-0.579779	DEV_OID01474_SCGB3A1	Q96QR1	DEV	SCGB3A1	Secretoglobin family 3A member 1 (Cytokine HIN-1) (High in normal 1) (Pneumo secretory protein 2) (PnSP-2) (Uteroglobin-related protein 2)	chr5	180017103	180018540	SCGB3A1	Q96QR1	-
p6_11	CAM_OID01241_KIT	79	-0.258695	77	0.552881	-0.811576	1.21549e-07	-0.462312	CAM_OID01241_KIT	P10721	CAM	KIT	Mast/stem cell growth factor receptor Kit (SCFR) (EC 2.7.10.1) (Piebald trait protein) (PBT) (Proto-oncogene c-Kit) (Tyrosine-protein kinase Kit) (p145 c-kit) (v-kit Hardy-Zuckerman 4 feline sarcoma viral oncogene homolog) (CD antigen CD117)	chr4	55524085	55606881	KIT	P10721	+
p1_5	CVD3_196_CCL16	47	-0.527606	50	0.495949	-1.02356	1.4524e-07	-0.78134	CVD3_196_CCL16	O15467	CVD3	CCL16	C-C motif chemokine 16 (Chemokine CC-4) (HCC-4) (Chemokine LEC) (IL-10-inducible chemokine) (LCC-1) (Liver-expressed chemokine) (Lymphocyte and monocyte chemoattractant) (LMC) (Monotactin-1) (MTN-1) (NCC-4) (Small-inducible cytokine A16)	chr17	34303529	34308532	CCL16	O15467	-
p6_11	CAM_OID01251_CD46	79	-0.39936	77	0.482933	-0.882294	2.07611e-07	-0.537424	CAM_OID01251_CD46	P15529	CAM	CD46	Membrane cofactor protein (TLX) (Trophoblast leukocyte common antigen) (CD antigen CD46)	chr1	207925402	207968858	CD46	P15529	+
p1_5	ONC2_184_MAD-homolog-5	47	-0.505192	49	0.484572	-0.989764	2.81714e-07	-0.300646	ONC2_184_MAD-homolog-5	Q99717	ONC2	MAD-homolog-5	Mothers against decapentaplegic homolog 5 (MAD homolog 5) (Mothers against DPP homolog 5) (JV5-1) (SMAD family member 5) (SMAD 5) (Smad5) (hSmad5)	chr5	135468534	135524435	SMAD5	Q99717	+
p6_11	CRE_OID01362_LRRN1	78	-0.24576	76	0.582881	-0.828641	3.50622e-07	-0.564035	CRE_OID01362_LRRN1	Q6UXK5	CRE	LRRN1	Leucine-rich repeat neuronal protein 1 (Neuronal leucine-rich repeat protein 1) (NLRR-1)	chr3	3841121	3889387	LRRN1	Q6UXK5	+
p6_11	MET_OID01154_GRAP2	79	-0.25429	77	0.497734	-0.752024	3.9535e-07	-1.39881	MET_OID01154_GRAP2	O75791	MET	GRAP2	GRB2-related adapter protein 2 (Adapter protein GRID) (GRB-2-like protein) (GRB2L) (GRBLG) (GRBX) (Grf40 adapter protein) (Grf-40) (Growth factor receptor-binding protein) (Hematopoietic cell-associated adapter protein GrpL) (P38) (Protein GADS) (SH3-SH2-SH3 adapter Mona)	chr22	40297086	40369725	GRAP2	O75791	+
p6_11	ODA_OID01116_TMPRSS15	63	-0.370641	73	0.497695	-0.868336	4.04467e-07	-0.882162	ODA_OID01116_TMPRSS15	P98073	ODA	TMPRSS15	Enteropeptidase (EC 3.4.21.9) (Enterokinase) (Serine protease 7) (Transmembrane protease serine 15) [Cleaved into: Enteropeptidase non-catalytic heavy chain; Enteropeptidase catalytic light chain]	chr21	19641433	19858197	TMPRSS15	P98073	-
p6_11	CAM_OID01304_CRTAC1	79	-0.297017	77	0.513393	-0.810409	6.5553e-07	-0.550128	CAM_OID01304_CRTAC1	Q9NQ79	CAM	CRTAC1	Cartilage acidic protein 1 (68 kDa chondrocyte-expressed protein) (CEP-68) (ASPIC)	chr10	99624757	99790585	CRTAC1	Q9NQ79	-
p1_5	NEU_190_NTRK3	46	-0.462485	49	0.434169	-0.896654	4.53493e-06	-0.50748	NEU_190_NTRK3	Q16288	NEU	NTRK3	NT-3 growth factor receptor (EC 2.7.10.1) (GP145-TrkC) (Trk-C) (Neurotrophic tyrosine kinase receptor type 3) (TrkC tyrosine kinase)	chr15	88418230	88799999	NTRK3	Q16288	-
p6_11	CAM_OID01237_UMOD	68	-0.300279	75	0.483645	-0.783924	5.94015e-06	-0.231001	CAM_OID01237_UMOD	P07911	CAM	UMOD	Uromodulin (Tamm-Horsfall urinary glycoprotein) (THP) [Cleaved into: Uromodulin, secreted form]	chr16	20344374	20367623	UMOD	P07911	-
p6_11	CAM_OID01229_SERPINA5	79	-0.227197	77	0.490225	-0.717422	9.52114e-06	-0.56069	CAM_OID01229_SERPINA5	P05154	CAM	SERPINA5	Plasma serine protease inhibitor (Acrosomal serine protease inhibitor) (Plasminogen activator inhibitor 3) (PAI-3) (PAI3) (Protein C inhibitor) (PCI) (Serpin A5)	chr14	95027779	95059457	SERPINA5	P05154	+
p6_11	CAM_OID01282_FAP	79	-0.1441	77	0.523102	-0.667203	1.55037e-05	-0.284598	CAM_OID01282_FAP	Q12884	CAM	FAP	Prolyl endopeptidase FAP (EC 3.4.21.26) (170 kDa melanoma membrane-bound gelatinase) (Dipeptidyl peptidase FAP) (EC 3.4.14.5) (Fibroblast activation protein alpha) (FAPalpha) (Gelatine degradation protease FAP) (EC 3.4.21.-) (Integral membrane serine protease) (Post-proline cleaving enzyme) (Serine integral membrane protease) (SIMP) (Surface-expressed protease) (Seprase) [Cleaved into: Antiplasmi…	chr2	163027194	163101661	FAP	Q12884	-
p6_11	ODA_OID01063_LTA4H	79	0.587944	75	-0.156947	0.744891	0.000125398	0.736573	ODA_OID01063_LTA4H	P09960	ODA	LTA4H	Leukotriene A-4 hydrolase (LTA-4 hydrolase) (EC 3.3.2.6) (Leukotriene A(4) hydrolase)	chr12	96394606	96437298	LTA4H	P09960	-
p6_11	CAM_OID01266_DPP4	79	-0.102956	77	0.460079	-0.563035	0.000370595	-0.326804	CAM_OID01266_DPP4	P27487	CAM	DPP4	Dipeptidyl peptidase 4 (EC 3.4.14.5) (ADABP) (Adenosine deaminase complexing protein 2) (ADCP-2) (Dipeptidyl peptidase IV) (DPP IV) (T-cell activation antigen CD26) (TP103) (CD antigen CD26) [Cleaved into: Dipeptidyl peptidase 4 membrane form (Dipeptidyl peptidase IV membrane form); Dipeptidyl peptidase 4 soluble form (Dipeptidyl peptidase IV soluble form)]	chr2	162848751	162931052	DPP4	P27487	-
p6_11	CAM_OID01253_IL7R	70	-0.0841817	76	0.47191	-0.556092	0.00110061	-0.288253	CAM_OID01253_IL7R	P16871	CAM	IL7R	Interleukin-7 receptor subunit alpha (IL-7 receptor subunit alpha) (IL-7R subunit alpha) (IL-7R-alpha) (IL-7RA) (CDw127) (CD antigen CD127)	chr5	35852797	35879705	IL7R	P16871	+
p6_11	CAM_OID01275_PLTP	79	-0.103813	77	0.42766	-0.531472	0.00177761	-0.234623	CAM_OID01275_PLTP	P55058	CAM	PLTP	Phospholipid transfer protein (Lipid transfer protein II)	chr20	44527399	44540794	PLTP	P55058	-
p6_11	CRE_OID01351_SULT2A1	78	0.0318662	76	-0.378198	0.410064	0.00189173	0.487079	CRE_OID01351_SULT2A1	Q06520	CRE	SULT2A1	Bile salt sulfotransferase (EC 2.8.2.14) (Dehydroepiandrosterone sulfotransferase) (DHEA-ST) (Hydroxysteroid Sulfotransferase) (HST) (ST2) (ST2A3) (Sulfotransferase 2A1) (ST2A1)	chr19	48373723	48389654	SULT2A1	Q06520	-
p6_11	IRE_OID00993_IL10	76	-0.495091	75	-0.121469	-0.373622	0.00320854	-0.583725	IRE_OID00993_IL10	P22301	IRE	IL10	Interleukin-10 (IL-10) (Cytokine synthesis inhibitory factor) (CSIF)	chr1	206940947	206945839	IL10	P22301	-
p1_5	CVD3_129_FABP4	47	0.300505	50	-0.282475	0.58298	0.00403991	0.697671	CVD3_129_FABP4	P15090	CVD3	FABP4	Fatty acid-binding protein, adipocyte (Adipocyte lipid-binding protein) (ALBP) (Adipocyte-type fatty acid-binding protein) (A-FABP) (AFABP) (Fatty acid-binding protein 4)	chr8	82390654	82395498	FABP4	P15090	-
p1_5	ONC2_118_ITGAV	47	-0.278686	49	0.267311	-0.545997	0.00676256	-0.190955	ONC2_118_ITGAV	P06756	ONC2	ITGAV	Integrin alpha-V (Vitronectin receptor) (Vitronectin receptor subunit alpha) (CD antigen CD51) [Cleaved into: Integrin alpha-V heavy chain; Integrin alpha-V light chain]	chr2	187454792	187545628	ITGAV	P06756	+
p6_11	ODA_OID01067_PLIN1	79	-0.117785	75	-0.419293	0.301509	0.00830063	0.366598	ODA_OID01067_PLIN1	O60240	ODA	PLIN1	Perilipin-1 (Lipid droplet-associated protein)	chr15	90207596	90222658	PLIN1	O60240	-
p6_11	MET_OID01140_GHRL	79	-0.00271591	77	0.373751	-0.376467	0.0115011	-0.387733	MET_OID01140_GHRL	Q9UBU3	MET	GHRL	Appetite-regulating hormone (Growth hormone secretagogue) (Growth hormone-releasing peptide) (Motilin-related peptide) (Protein M46) [Cleaved into: Ghrelin-27; Ghrelin-28 (Ghrelin); Obestatin]	chr3	10327359	10334631	GHRL	Q9UBU3	-
p6_11	ODA_OID01045_AGR2	79	0.0159419	75	-0.365592	0.381534	0.0153199	0.524157	ODA_OID01045_AGR2	O95994	ODA	AGR2	Anterior gradient protein 2 homolog (AG-2) (hAG-2) (HPC8) (Secreted cement gland protein XAG-2 homolog)	chr7	16831435	16873057	AGR2	O95994	-
p6_11	MET_OID01188_GAL	79	0.0375153	77	0.423679	-0.386163	0.0160203	-0.383264	MET_OID01188_GAL	P22466	MET	GAL	Galanin peptides [Cleaved into: Galanin; Galanin message-associated peptide (GMAP)]	chr11	68451247	68458643	GAL	P22466	+
p6_11	ODA_OID01096_CRH	79	0.081392	75	0.377915	-0.296523	0.0625125	-0.24746	ODA_OID01096_CRH	P06850	ODA	CRH	Corticoliberin (Corticotropin-releasing factor) (CRF) (Corticotropin-releasing hormone)	chr8	67088620	67090960	CRH	P06850	-
p1_5	CVD2_103_ADM	47	-0.178004	50	0.167324	-0.345328	0.0920798	-0.22947	CVD2_103_ADM	P35318	CVD2	ADM	ADM [Cleaved into: Adrenomedullin (AM); Proadrenomedullin N-20 terminal peptide (ProAM N-terminal 20 peptide) (PAMP) (ProAM-N20)]	chr11	10326227	10328944	ADM	P35318	+
p6_11	CRE_OID01354_LRMP	78	-0.400574	76	-0.229943	-0.170631	0.183927	-0.244964	CRE_OID01354_LRMP	Q12912	CRE	LRMP	Lymphoid-restricted membrane protein (Protein Jaw1) [Cleaved into: Processed lymphoid-restricted membrane protein]	chr12	25173936	25261268	LRMP	Q12912	+
p6_11	CRE_OID01387_FGF-21	78	-0.186115	76	-0.363798	0.177683	0.254331	0.312124	CRE_OID01387_FGF-21	Q9NSA1	CRE	FGF-21	Fibroblast growth factor 21 (FGF-21)	chr19	49258816	49261587	FGF21	Q9NSA1	+
p6_11	ODA_OID01053_NOS3	75	-0.251409	74	-0.332547	0.0811383	0.57214	0.0523917	ODA_OID01053_NOS3	P29474	ODA	NOS3	Nitric oxide synthase, endothelial (EC 1.14.13.39) (Constitutive NOS) (cNOS) (EC-NOS) (Endothelial NOS) (eNOS) (NOS type III) (NOSIII)	chr7	150688083	150711676	NOS3	P29474	+
p6_11	IRE_OID00963_TRAF2	76	-0.319222	75	-0.250657	-0.0685653	0.625535	-0.0669677	IRE_OID00963_TRAF2	Q12933	IRE	TRAF2	TNF receptor-associated factor 2 (EC 2.3.2.27) (E3 ubiquitin-protein ligase TRAF2) (RING-type E3 ubiquitin transferase TRAF2) (Tumor necrosis factor type 2 receptor-associated protein 3)	chr9	139776364	139821059	TRAF2	Q12933	+
p6_11	ODA_OID01102_NCF2	79	-0.20271	75	-0.259368	0.0566574	0.675909	0.064117	ODA_OID01102_NCF2	P19878	ODA	NCF2	Neutrophil cytosol factor 2 (NCF-2) (67 kDa neutrophil oxidase factor) (NADPH oxidase activator 2) (Neutrophil NADPH oxidase factor 2) (p67-phox)	chr1	183524698	183560011	NCF2	P19878	-
p6_11	ODA_OID01109_WAS	45	-0.31471	52	-0.378718	0.0640077	0.716678	0.10206	ODA_OID01109_WAS	P42768	ODA	WAS	Wiskott-Aldrich syndrome protein (WASp)	chrX	48534985	48549818	WAS	P42768	+
p6_11	MET_OID01164_APEX1	72	-0.323721	77	-0.282519	-0.0412016	0.756989	-0.0345798	MET_OID01164_APEX1	P27695	MET	APEX1	DNA-(apurinic or apyrimidinic site) lyase (EC 3.1.-.-) (EC 4.2.99.18) (APEX nuclease) (APEN) (Apurinic-apyrimidinic endonuclease 1) (AP endonuclease 1) (APE-1) (REF-1) (Redox factor-1) [Cleaved into: DNA-(apurinic or apyrimidinic site) lyase, mitochondrial]	chr14	20923350	20925927	APEX1	P27695	+
p6_11	IRE_OID00969_HNMT	76	-0.294049	75	-0.268593	-0.025456	0.805349	-0.0163451	IRE_OID00969_HNMT	P50135	IRE	HNMT	Histamine N-methyltransferase (HMT) (EC 2.1.1.8)	chr2	138721590	138773930	HNMT	P50135	+
p1_5	INF_162_IL-10	47	0.0082103	48	-0.00803926	0.0162496	0.93784	0.0229985	INF_162_IL-10	P22301	INF	IL-10	Interleukin-10 (IL-10) (Cytokine synthesis inhibitory factor) (CSIF)	chr1	206940947	206945839	IL10	P22301	-
p6_11	CRE_OID01381_SEMA4C	78	0.138002	76	0.143564	-0.00556255	0.976291	-0.00250102	CRE_OID01381_SEMA4C	Q9C0C4	CRE	SEMA4C	Semaphorin-4C	chr2	97525453	97536494	SEMA4C	Q9C0C4	-

## Sheet: STable3
Supplementary Table 3. Results from the combined analysis (discovery plus replicaiton cohort).
run	protein	nrSedated	meanSedatedZ	nrWake	meanWakeZ	meanDiffZ	pvalZ	meanDiffNPX	rname	uniprotID	OlinkPanel	proteinShortName	proteinName	chr	start_hg19	stop_hg19	geneName	uniprotID	strand	KEGGpathwayName_cancerOnly	KEGGpathwayID_cancerOnly
plex42	P2_101_PRL	159	0.581554	77	-1.20087	1.78242	8.27418e-31	2.0239		P01236		PRL	Prolactin	chr6	22287480	22297730	PRL	P01236	-
p6_11	CAM_OID01228_PROC	178	-0.3661	77	0.84631	-1.21241	1.21605e-25	-0.697412	CAM_OID01228_PROC	P04070	CAM	PROC	Vitamin K-dependent protein C (EC 3.4.21.69) (Anticoagulant protein C) (Autoprothrombin IIA) (Blood coagulation factor XIV) [Cleaved into: Vitamin K-dependent protein C light chain; Vitamin K-dependent protein C heavy chain; Activation peptide]	chr2	128176003	128186822	PROC	P04070	+
p6_11	CAM_OID01239_F7	178	-0.344428	77	0.796209	-1.14064	6.865e-24	-0.587771	CAM_OID01239_F7	P08709	CAM	F7	Coagulation factor VII (EC 3.4.21.21) (Proconvertin) (Serum prothrombin conversion accelerator) (SPCA) (Eptacog alfa) [Cleaved into: Factor VII light chain; Factor VII heavy chain]	chr13	113760105	113774995	F7	P08709	+
p6_11	CAM_OID01232_SERPINA7	178	-0.351551	77	0.812677	-1.16423	2.796e-23	-0.647054	CAM_OID01232_SERPINA7	P05543	CAM	SERPINA7	Thyroxine-binding globulin (Serpin A7) (T4-binding globulin)	chrX	105277197	105282729	SERPINA7	P05543	-
p6_11	CRE_OID01329_GCG	175	-0.467845	76	1.07727	-1.54512	9.00478e-23	-1.68799	CRE_OID01329_GCG	P01275	CRE	GCG	Glucagon [Cleaved into: Glicentin; Glicentin-related polypeptide (GRPP); Oxyntomodulin (OXM) (OXY); Glucagon; Glucagon-like peptide 1 (GLP-1) (Incretin hormone); Glucagon-like peptide 1(7-37) (GLP-1(7-37)); Glucagon-like peptide 1(7-36) (GLP-1(7-36)); Glucagon-like peptide 2 (GLP-2)]	chr2	162999392	163008914	GCG	P01275	-
p6_11	DEV_OID01441_CDON	179	-0.358368	77	0.83309	-1.19146	1.52273e-22	-0.619154	DEV_OID01441_CDON	Q4KMG0	DEV	CDON	Cell adhesion molecule-related/down-regulated by oncogenes	chr11	125825691	125933230	CDON	Q4KMG0	-
p6_11	CAM_OID01227_F11	178	-0.322439	77	0.745378	-1.06782	2.37751e-22	-0.549178	CAM_OID01227_F11	P03951	CAM	F11	Coagulation factor XI (FXI) (EC 3.4.21.27) (Plasma thromboplastin antecedent) (PTA) [Cleaved into: Coagulation factor XIa heavy chain; Coagulation factor XIa light chain]	chr4	187187099	187210835	F11	P03951	+
p6_11	CAM_OID01291_TGFBI	178	-0.343988	77	0.795194	-1.13918	3.3039e-22	-0.622407	CAM_OID01291_TGFBI	Q15582	CAM	TGFBI	Transforming growth factor-beta-induced protein ig-h3 (Beta ig-h3) (Kerato-epithelin) (RGD-containing collagen-associated protein) (RGD-CAP)	chr5	135364584	135399507	TGFBI	Q15582	+
p6_11	CAM_OID01295_VASN	178	-0.356604	77	0.824357	-1.18096	4.96788e-22	-0.452489	CAM_OID01295_VASN	Q6EMK4	CAM	VASN	Vasorin (Protein slit-like 2)	chr16	4421849	4433529	VASN	Q6EMK4	+
p6_11	DEV_OID01401_MATN2	179	-0.351487	77	0.817093	-1.16858	1.12436e-21	-0.716998	DEV_OID01401_MATN2	O00339	DEV	MATN2	Matrilin-2	chr8	98881068	99048944	MATN2	O00339	+
p6_11	DEV_OID01438_MYOC	179	-0.402933	77	0.936687	-1.33962	2.31831e-21	-1.03436	DEV_OID01438_MYOC	Q99972	DEV	MYOC	Myocilin (Myocilin 55 kDa subunit) (Trabecular meshwork-induced glucocorticoid response protein) [Cleaved into: Myocilin, N-terminal fragment (Myocilin 20 kDa N-terminal fragment); Myocilin, C-terminal fragment (Myocilin 35 kDa N-terminal fragment)]	chr1	171604557	171621823	MYOC	Q99972	-
p6_11	DEV_OID01484_PAMR1	179	-0.337704	77	0.785053	-1.12276	6.50845e-21	-0.642799	DEV_OID01484_PAMR1	Q6UXH9	DEV	PAMR1	Inactive serine protease PAMR1 (Peptidase domain-containing protein associated with muscle regeneration 1) (Regeneration-associated muscle protease homolog)	chr11	35453370	35551848	PAMR1	Q6UXH9	-
p6_11	CAM_OID01273_NOTCH1	178	-0.335803	77	0.776273	-1.11208	1.21376e-20	-0.408759	CAM_OID01273_NOTCH1	P46531	CAM	NOTCH1	Neurogenic locus notch homolog protein 1 (Notch 1) (hN1) (Translocation-associated notch protein TAN-1) [Cleaved into: Notch 1 extracellular truncation (NEXT); Notch 1 intracellular domain (NICD)]	chr9	139388896	139440314	NOTCH1	P46531	-	Pathways in cancer;MicroRNAs in cancer;Breast cancer	hsa05200;hsa05206;hsa05224
p6_11	DEV_OID01472_IL13RA1	179	-0.342646	77	0.79654	-1.13919	2.01597e-20	-0.438702	DEV_OID01472_IL13RA1	P78552	DEV	IL13RA1	Interleukin-13 receptor subunit alpha-1 (IL-13 receptor subunit alpha-1) (IL-13R subunit alpha-1) (IL-13R-alpha-1) (IL-13RA1) (Cancer/testis antigen 19) (CT19) (CD antigen CD213a1)	chrX	117861535	117928502	IL13RA1	P78552	+	Pathways in cancer	hsa05200
p6_11	DEV_OID01466_B4GAT1	179	-0.324883	77	0.755248	-1.08013	3.60322e-20	-0.45518	DEV_OID01466_B4GAT1	O43505	DEV	B4GAT1	Beta-1,4-glucuronyltransferase 1 (EC 2.4.1.-) (I-beta-1,3-N-acetylglucosaminyltransferase) (iGnT) (N-acetyllactosaminide beta-1,3-N-acetylglucosaminyltransferase) (Poly-N-acetyllactosamine extension enzyme) (UDP-GlcNAc:betaGal beta-1,3-N-acetylglucosaminyltransferase 1)	chr11	66112843	66115163	B3GNT1	O43505	-
p6_11	DEV_OID01455_ITGA5	179	-0.334179	77	0.776859	-1.11104	4.05026e-20	-0.564926	DEV_OID01455_ITGA5	P08648	DEV	ITGA5	Integrin alpha-5 (CD49 antigen-like family member E) (Fibronectin receptor subunit alpha) (Integrin alpha-F) (VLA-5) (CD antigen CD49e) [Cleaved into: Integrin alpha-5 heavy chain; Integrin alpha-5 light chain]	chr12	54789045	54813244	ITGA5	P08648	-	MicroRNAs in cancer;Proteoglycans in cancer	hsa05206;hsa05205
p6_11	DEV_OID01458_CD99L2	179	-0.324666	77	0.754744	-1.07941	8.57201e-20	-0.481009	DEV_OID01458_CD99L2	Q8TCZ2	DEV	CD99L2	CD99 antigen-like protein 2 (MIC2-like protein 1) (CD antigen CD99)	chrX	149934810	150067289	CD99L2	Q8TCZ2	-
p6_11	DEV_OID01431_IGF2R	179	-0.317877	77	0.73896	-1.05684	1.05157e-19	-0.536873	DEV_OID01431_IGF2R	P11717	DEV	IGF2R	Cation-independent mannose-6-phosphate receptor (CI Man-6-P receptor) (CI-MPR) (M6PR) (300 kDa mannose 6-phosphate receptor) (MPR 300) (Insulin-like growth factor 2 receptor) (Insulin-like growth factor II receptor) (IGF-II receptor) (M6P/IGF2 receptor) (M6P/IGF2R) (CD antigen CD222)	chr6	160390131	160534539	IGF2R	P11717	+
p1_5	CVD3_156_MMP-2	47	-0.780746	50	0.733901	-1.51465	1.35071e-19	-0.898578	CVD3_156_MMP-2	P08253	CVD3	MMP-2	72 kDa type IV collagenase (EC 3.4.24.24) (72 kDa gelatinase) (Gelatinase A) (Matrix metalloproteinase-2) (MMP-2) (TBE-1) [Cleaved into: PEX]	chr16	55423612	55540603	MMP2	P08253	+	Pathways in cancer;Proteoglycans in cancer;Bladder cancer	hsa05200;hsa05205;hsa05219
p6_11	CAM_OID01221_APOM	178	-0.290286	77	0.671052	-0.961338	1.83195e-19	-0.563646	CAM_OID01221_APOM	O95445	CAM	APOM	Apolipoprotein M (Apo-M) (ApoM) (Protein G3a)	chr6	31620193	31625987	APOM	O95445	+
p6_11	DEV_OID01456_PEAR1	179	-0.314292	77	0.730627	-1.04492	1.91843e-19	-0.681155	DEV_OID01456_PEAR1	Q5VY43	DEV	PEAR1	Platelet endothelial aggregation receptor 1 (hPEAR1) (Multiple epidermal growth factor-like domains protein 12) (Multiple EGF-like domains protein 12)	chr1	156863490	156886226	PEAR1	Q5VY43	+
p6_11	DEV_OID01473_CD58	179	-0.335338	77	0.779553	-1.11489	3.23878e-19	-0.461633	DEV_OID01473_CD58	P19256	DEV	CD58	Lymphocyte function-associated antigen 3 (Ag3) (Surface glycoprotein LFA-3) (CD antigen CD58)	chr1	117057157	117113661	CD58	P19256	-
p6_11	CRE_OID01320_HS6ST1	175	-0.302387	76	0.696285	-0.998671	4.44488e-19	-0.548583	CRE_OID01320_HS6ST1	O60243	CRE	HS6ST1	Heparan-sulfate 6-O-sulfotransferase 1 (HS6ST-1) (EC 2.8.2.-)	chr2	128994290	129076151	HS6ST1	O60243	-
p6_11	MET_OID01172_NOMO1	178	-0.316138	77	0.730813	-1.04695	7.06184e-19	-0.774661	MET_OID01172_NOMO1	Q15155	MET	NOMO1	Nodal modulator 1 (pM5 protein)	chr16	14927538	14990017	NOMO1	Q15155	+
p6_11	ODA_OID01034_ALDH3A1	175	0.265576	60	-0.774598	1.04017	1.46824e-18	1.52358	ODA_OID01034_ALDH3A1	P30838	ODA	ALDH3A1	Aldehyde dehydrogenase, dimeric NADP-preferring (EC 1.2.1.5) (ALDHIII) (Aldehyde dehydrogenase 3) (Aldehyde dehydrogenase family 3 member A1)	chr17	19641297	19652256	ALDH3A1	P30838	-	Chemical carcinogenesis	hsa05204
p6_11	CAM_OID01233_C2	178	-0.301026	77	0.695878	-0.996903	1.64043e-18	-0.588925	CAM_OID01233_C2	P06681	CAM	C2	Complement C2 (EC 3.4.21.43) (C3/C5 convertase) [Cleaved into: Complement C2b fragment; Complement C2a fragment]	chr6	31865562	31913449	C2	P06681	+
p6_11	MET_OID01179_LRP11	178	-0.335212	77	0.774905	-1.11012	1.96728e-18	-0.743561	MET_OID01179_LRP11	Q86VZ4	MET	LRP11	Low-density lipoprotein receptor-related protein 11 (LRP-11)	chr6	150139934	150186199	LRP11	Q86VZ4	-
p6_11	CAM_OID01254_ENG	178	-0.316378	77	0.731366	-1.04774	3.717e-18	-0.37675	CAM_OID01254_ENG	P17813	CAM	ENG	Endoglin (CD antigen CD105)	chr9	130577291	130617035	ENG	P17813	-
p6_11	CRE_OID01322_ENTPD6	175	-0.29496	76	0.679185	-0.974145	3.78976e-18	-0.382622	CRE_OID01322_ENTPD6	O75354	CRE	ENTPD6	Ectonucleoside triphosphate diphosphohydrolase 6 (NTPDase 6) (EC 3.6.1.6) (CD39 antigen-like 2)	chr20	25176329	25207365	ENTPD6	O75354	+
p6_11	CAM_OID01305_FETUB	178	-0.322081	77	0.74455	-1.06663	3.87398e-18	-0.615808	CAM_OID01305_FETUB	Q9UGM5	CAM	FETUB	Fetuin-B (16G2) (Fetuin-like protein IRL685) (Gugu)	chr3	186353758	186370930	FETUB	Q9UGM5	+
p6_11	CAM_OID01256_PAM	178	-0.313457	77	0.724615	-1.03807	3.92341e-18	-0.476164	CAM_OID01256_PAM	P19021	CAM	PAM	Peptidyl-glycine alpha-amidating monooxygenase (PAM) [Includes: Peptidylglycine alpha-hydroxylating monooxygenase (PHM) (EC 1.14.17.3); Peptidyl-alpha-hydroxyglycine alpha-amidating lyase (EC 4.3.2.5) (Peptidylamidoglycolate lyase) (PAL)]	chr5	102089685	102366809	PAM	P19021	+
p6_11	CAM_OID01279_TGFBR3	177	-0.31668	77	0.727952	-1.04463	1.23937e-17	-0.56941	CAM_OID01279_TGFBR3	Q03167	CAM	TGFBR3	Transforming growth factor beta receptor type 3 (TGF-beta receptor type 3) (TGFR-3) (Betaglycan) (Transforming growth factor beta receptor III) (TGF-beta receptor type III)	chr1	92145902	92371892	TGFBR3	Q03167	-
p6_11	IRE_OID01011_DAPP1	172	-0.304379	75	0.698042	-1.00242	1.44196e-17	-1.99017	IRE_OID01011_DAPP1	Q9UN19	IRE	DAPP1	Dual adapter for phosphotyrosine and 3-phosphotyrosine and 3-phosphoinositide (hDAPP1) (B lymphocyte adapter protein Bam32) (B-cell adapter molecule of 32 kDa)	chr4	100737990	100791311	DAPP1	Q9UN19	+
p6_11	CAM_OID01255_IGFBP3	178	-0.337782	77	0.780846	-1.11863	2.51629e-17	-0.674111	CAM_OID01255_IGFBP3	P17936	CAM	IGFBP3	Insulin-like growth factor-binding protein 3 (IBP-3) (IGF-binding protein 3) (IGFBP-3)	chr7	45951949	45961473	IGFBP3	P17936	-	Transcriptional misregulation in cancer	hsa05202
p6_11	CAM_OID01218_PLXNB2	178	-0.325261	77	0.751902	-1.07716	2.58954e-17	-0.286976	CAM_OID01218_PLXNB2	O15031	CAM	PLXNB2	Plexin-B2 (MM1)	chr22	50713408	50746056	PLXNB2	O15031	-
p6_11	CAM_OID01238_MET	178	-0.310122	77	0.716905	-1.02703	3.08584e-17	-0.394253	CAM_OID01238_MET	P08581	CAM	MET	Hepatocyte growth factor receptor (HGF receptor) (EC 2.7.10.1) (HGF/SF receptor) (Proto-oncogene c-Met) (Scatter factor receptor) (SF receptor) (Tyrosine-protein kinase Met)	chr7	116312444	116438440	MET	P08581	+	Pathways in cancer;Central carbon metabolism in cancer;Transcriptional misregulation in cancer;MicroRNAs in cancer;Proteoglycans in cancer;Hepatocellular carcinoma;Gastric cancer;Melanoma;Renal cell carcinoma	hsa05200;hsa05230;hsa05202;hsa05206;hsa05205;hsa05225;hsa05226;hsa05218;hsa05211
p6_11	DEV_OID01417_PDGFRB	179	-0.295681	77	0.687362	-0.983043	1.03895e-16	-0.479482	DEV_OID01417_PDGFRB	P09619	DEV	PDGFRB	Platelet-derived growth factor receptor beta (PDGF-R-beta) (PDGFR-beta) (EC 2.7.10.1) (Beta platelet-derived growth factor receptor) (Beta-type platelet-derived growth factor receptor) (CD140 antigen-like family member B) (Platelet-derived growth factor receptor 1) (PDGFR-1) (CD antigen CD140b)	chr5	149493400	149535435	PDGFRB	P09619	-	Pathways in cancer;Central carbon metabolism in cancer;Choline metabolism in cancer;MicroRNAs in cancer;Glioma;Melanoma;Prostate cancer	hsa05200;hsa05230;hsa05231;hsa05206;hsa05214;hsa05218;hsa05215
p6_11	CAM_OID01306_ANGPTL3	178	-0.298228	77	0.689411	-0.987639	1.23923e-16	-0.55282	CAM_OID01306_ANGPTL3	Q9Y5C1	CAM	ANGPTL3	Angiopoietin-related protein 3 (Angiopoietin-5) (ANG-5) (Angiopoietin-like protein 3) [Cleaved into: ANGPTL3(17-221); ANGPTL3(17-224)]	chr1	63063158	63071830	ANGPTL3	Q9Y5C1	+
p6_11	CAM_OID01270_TIE1	178	-0.314937	77	0.728035	-1.04297	1.44275e-16	-0.330849	CAM_OID01270_TIE1	P35590	CAM	TIE1	Tyrosine-protein kinase receptor Tie-1 (EC 2.7.10.1)	chr1	43766664	43788779	TIE1	P35590	+
p6_11	CRE_OID01380_BOC	175	-0.332697	76	0.766079	-1.09878	1.62511e-16	-0.529793	CRE_OID01380_BOC	Q9BWV1	CRE	BOC	Brother of CDO (Protein BOC)	chr3	112929850	113006303	BOC	Q9BWV1	+
p6_11	MET_OID01209_ROR1	178	-0.309295	77	0.714993	-1.02429	4.00264e-16	-0.6409	MET_OID01209_ROR1	Q01973	MET	ROR1	Inactive tyrosine-protein kinase transmembrane receptor ROR1 (Neurotrophic tyrosine kinase, receptor-related 1)	chr1	64239693	64647181	ROR1	Q01973	+
p6_11	DEV_OID01427_CCL21	179	-0.29975	77	0.696821	-0.99657	4.26178e-16	-0.474664	DEV_OID01427_CCL21	O00585	DEV	CCL21	C-C motif chemokine 21 (6Ckine) (Beta-chemokine exodus-2) (Secondary lymphoid-tissue chemokine) (SLC) (Small-inducible cytokine A21)	chr9	34709002	34710121	CCL21	O00585	-
p1_5	INF_167_Flt3L	47	-0.719228	48	0.704244	-1.42347	5.63475e-16	-1.03135	INF_167_Flt3L	P49771	INF	Flt3L	Fms-related tyrosine kinase 3 ligand (Flt3 ligand) (Flt3L) (SL cytokine)	chr19	49977464	49989488	FLT3LG	P49771	+	Pathways in cancer	hsa05200
p6_11	ODA_OID01089_ENTPD6	178	-0.266944	75	0.633547	-0.90049	6.54739e-16	-0.355754	ODA_OID01089_ENTPD6	O75354	ODA	ENTPD6	Ectonucleoside triphosphate diphosphohydrolase 6 (NTPDase 6) (EC 3.6.1.6) (CD39 antigen-like 2)	chr20	25176329	25207365	ENTPD6	O75354	+
p6_11	DEV_OID01403_MFGE8	179	-0.295585	77	0.687139	-0.982724	6.96653e-16	-0.68393	DEV_OID01403_MFGE8	Q08431	DEV	MFGE8	Lactadherin (Breast epithelial antigen BA46) (HMFG) (MFGM) (Milk fat globule-EGF factor 8) (MFG-E8) (SED1) [Cleaved into: Lactadherin short form; Medin]	chr15	89441916	89456642	MFGE8	Q08431	-
p6_11	CAM_OID01284_PTPRS	177	-0.333565	77	0.766766	-1.10033	8.43888e-16	-0.269315	CAM_OID01284_PTPRS	Q13332	CAM	PTPRS	Receptor-type tyrosine-protein phosphatase S (R-PTP-S) (EC 3.1.3.48) (Receptor-type tyrosine-protein phosphatase sigma) (R-PTP-sigma)	chr19	5158506	5340814	PTPRS	Q13332	-
p6_11	DEV_OID01476_CNTN4	179	-0.29686	77	0.690103	-0.986963	2.35584e-15	-0.513083	DEV_OID01476_CNTN4	Q8IWV2	DEV	CNTN4	Contactin-4 (Brain-derived immunoglobulin superfamily protein 2) (BIG-2)	chr3	2140497	3099645	CNTN4	Q8IWV2	+
p6_11	CAM_OID01307_LYVE1	178	-0.302468	77	0.699211	-1.00168	4.21219e-15	-0.607567	CAM_OID01307_LYVE1	Q9Y5Y7	CAM	LYVE1	Lymphatic vessel endothelial hyaluronic acid receptor 1 (LYVE-1) (Cell surface retention sequence-binding protein 1) (CRSBP-1) (Extracellular link domain-containing protein 1) (Hyaluronic acid receptor)	chr11	10578513	10633236	LYVE1	Q9Y5Y7	-
p6_11	CAM_OID01300_OSMR	178	-0.300499	77	0.694659	-0.995157	4.24821e-15	-0.400317	CAM_OID01300_OSMR	Q99650	CAM	OSMR	Oncostatin-M-specific receptor subunit beta (Interleukin-31 receptor subunit beta) (IL-31 receptor subunit beta) (IL-31R subunit beta) (IL-31R-beta) (IL-31RB)	chr5	38845960	38945698	OSMR	Q99650	+
p1_5	CVD3_181_CD93	47	-0.708867	50	0.666335	-1.3752	4.78513e-15	-0.717569	CVD3_181_CD93	Q9NPY3	CVD3	CD93	Complement component C1q receptor (C1q/MBL/SPA receptor) (C1qR) (C1qR(p)) (C1qRp) (CDw93) (Complement component 1 q subcomponent receptor 1) (Matrix-remodeling-associated protein 4) (CD antigen CD93)	chr20	23059986	23066977	CD93	Q9NPY3	-
p6_11	CAM_OID01217_NRP1	178	-0.322156	77	0.744725	-1.06688	5.60248e-15	-0.226776	CAM_OID01217_NRP1	O14786	CAM	NRP1	Neuropilin-1 (Vascular endothelial cell growth factor 165 receptor) (CD antigen CD304)	chr10	33466420	33625190	NRP1	O14786	-
p6_11	CAM_OID01297_LILRB1	178	-0.278414	77	0.643607	-0.922021	1.06773e-14	-0.396734	CAM_OID01297_LILRB1	Q8NHL6	CAM	LILRB1	Leukocyte immunoglobulin-like receptor subfamily B member 1 (LIR-1) (Leukocyte immunoglobulin-like receptor 1) (CD85 antigen-like family member J) (Immunoglobulin-like transcript 2) (ILT-2) (Monocyte/macrophage immunoglobulin-like receptor 7) (MIR-7) (CD antigen CD85j)	chr19	55085346	55148979	LILRB1	Q8NHL6	+
p6_11	CAM_OID01303_MEGF9	178	-0.300563	77	0.694808	-0.99537	1.09641e-14	-0.424745	CAM_OID01303_MEGF9	Q9H1U4	CAM	MEGF9	Multiple epidermal growth factor-like domains protein 9 (Multiple EGF-like domains protein 9) (Epidermal growth factor-like protein 5) (EGF-like protein 5)	chr9	123363091	123476748	MEGF9	Q9H1U4	-
p6_11	DEV_OID01414_INHBC	179	-0.30737	77	0.714535	-1.0219	1.53617e-14	-0.594666	DEV_OID01414_INHBC	P55103	DEV	INHBC	Inhibin beta C chain (Activin beta-C chain)	chr12	57828543	57844611	INHBC	P55103	+
p6_11	MET_OID01187_CD1C	178	-0.296831	77	0.68618	-0.983011	1.56068e-14	-0.619941	MET_OID01187_CD1C	P29017	MET	CD1C	T-cell surface glycoprotein CD1c (CD antigen CD1c)	chr1	158259576	158263420	CD1C	P29017	+
p6_11	DEV_OID01451_CLEC14A	179	-0.314335	77	0.730726	-1.04506	2.05041e-14	-0.619754	DEV_OID01451_CLEC14A	Q86T13	DEV	CLEC14A	C-type lectin domain family 14 member A (Epidermal growth factor receptor 5) (EGFR-5)	chr14	38723308	38725574	CLEC14A	Q86T13	-
p1_5	CVD3_130_TFPI	47	-0.708217	50	0.665724	-1.37394	2.10308e-14	-0.793584	CVD3_130_TFPI	P10646	CVD3	TFPI	Tissue factor pathway inhibitor (TFPI) (Extrinsic pathway inhibitor) (EPI) (Lipoprotein-associated coagulation inhibitor) (LACI)	chr2	188328957	188430487	TFPI	P10646	-
p6_11	MET_OID01160_SIGLEC7	178	-0.284042	77	0.656616	-0.940658	2.69276e-14	-0.433906	MET_OID01160_SIGLEC7	Q9Y286	MET	SIGLEC7	Sialic acid-binding Ig-like lectin 7 (Siglec-7) (Adhesion inhibitory receptor molecule 1) (AIRM-1) (CDw328) (D-siglec) (QA79 membrane protein) (p75) (CD antigen CD328)	chr19	51645556	51656783	SIGLEC7	Q9Y286	+
p1_5	NEU_117_PRTG	46	-0.702974	49	0.659935	-1.36291	2.83357e-14	-0.594534	NEU_117_PRTG	Q2VWP7	NEU	PRTG	Protogenin (Protein Shen-Dan)	chr15	55903744	56035288	PRTG	Q2VWP7	-
p6_11	CAM_OID01230_ICAM1	178	-0.287016	77	0.663492	-0.950509	3.29345e-14	-0.505452	CAM_OID01230_ICAM1	P05362	CAM	ICAM1	Intercellular adhesion molecule 1 (ICAM-1) (Major group rhinovirus receptor) (CD antigen CD54)	chr19	10381511	10397291	ICAM1	P05362	+
p1_5	CVD3_127_CDH5	47	-0.691878	50	0.650366	-1.34224	4.07171e-14	-0.687122	CVD3_127_CDH5	P33151	CVD3	CDH5	Cadherin-5 (7B4 antigen) (Vascular endothelial cadherin) (VE-cadherin) (CD antigen CD144)	chr16	66400533	66438686	CDH5	P33151	+
p6_11	CRE_OID01317_SIGLEC6	175	-0.285161	76	0.656621	-0.941782	4.40428e-14	-0.434552	CRE_OID01317_SIGLEC6	O43699	CRE	SIGLEC6	Sialic acid-binding Ig-like lectin 6 (Siglec-6) (CD33 antigen-like 1) (CDw327) (Obesity-binding protein 1) (OB-BP1) (CD antigen CD327)	chr19	52022779	52035110	SIGLEC6	O43699	-
p6_11	MET_OID01189_CDH2	178	-0.281595	77	0.650961	-0.932557	7.55725e-14	-0.703693	MET_OID01189_CDH2	P19022	MET	CDH2	Cadherin-2 (CDw325) (Neural cadherin) (N-cadherin) (CD antigen CD325)	chr18	25530930	25757410	CDH2	P19022	-
p1_5	NEU_173_PDGF-R-alpha	46	-0.689369	49	0.647163	-1.33653	8.35282e-14	-0.639817	NEU_173_PDGF-R-alpha	P16234	NEU	PDGF-R-alpha	Platelet-derived growth factor receptor alpha (PDGF-R-alpha) (PDGFR-alpha) (EC 2.7.10.1) (Alpha platelet-derived growth factor receptor) (Alpha-type platelet-derived growth factor receptor) (CD140 antigen-like family member A) (CD140a antigen) (Platelet-derived growth factor alpha receptor) (Platelet-derived growth factor receptor 2) (PDGFR-2) (CD antigen CD140a)	chr4	55095264	55164414	PDGFRA	P16234	+	Pathways in cancer;Central carbon metabolism in cancer;Choline metabolism in cancer;MicroRNAs in cancer;Glioma;Melanoma;Prostate cancer	hsa05200;hsa05230;hsa05231;hsa05206;hsa05214;hsa05218;hsa05215
p6_11	DEV_OID01485_ROBO1	179	-0.299581	77	0.696429	-0.99601	9.21327e-14	-0.431474	DEV_OID01485_ROBO1	Q9Y6N7	DEV	ROBO1	Roundabout homolog 1 (Deleted in U twenty twenty) (H-Robo-1)	chr3	78646390	79816965	ROBO1	Q9Y6N7	-
p6_11	DEV_OID01419_FCRL5	179	-0.280764	77	0.652685	-0.933449	1.23715e-13	-0.570938	DEV_OID01419_FCRL5	Q96RD9	DEV	FCRL5	Fc receptor-like protein 5 (FcR-like protein 5) (FcRL5) (BXMAS1) (Fc receptor homolog 5) (FcRH5) (Immune receptor translocation-associated protein 2) (CD antigen CD307e)	chr1	157483167	157522310	FCRL5	Q96RD9	-
p6_11	CAM_OID01274_COMP	178	-0.294038	77	0.679725	-0.973764	1.33749e-13	-0.700083	CAM_OID01274_COMP	P49747	CAM	COMP	Cartilage oligomeric matrix protein (COMP) (Thrombospondin-5) (TSP5)	chr19	18893583	18902123	COMP	P49747	-
plex42	CVD3_129_FABP4	159	0.303758	77	-0.62724	0.930998	1.44421e-13	1.21739	CVD3_129_FABP4	P15090	CVD3	FABP4	Fatty acid-binding protein, adipocyte (Adipocyte lipid-binding protein) (ALBP) (Adipocyte-type fatty acid-binding protein) (A-FABP) (AFABP) (Fatty acid-binding protein 4)	chr8	82390654	82395498	FABP4	P15090	-
p1_5	CVD3_154_AXL	47	-0.681023	50	0.640162	-1.32119	1.59868e-13	-0.674965	CVD3_154_AXL	P30530	CVD3	AXL	Tyrosine-protein kinase receptor UFO (EC 2.7.10.1) (AXL oncogene)	chr19	41725108	41767671	AXL	P30530	+
p6_11	CAM_OID01287_SPARCL1	176	-0.291169	77	0.665529	-0.956698	1.6867e-13	-0.296201	CAM_OID01287_SPARCL1	Q14515	CAM	SPARCL1	SPARC-like protein 1 (High endothelial venule protein) (Hevin) (MAST 9)	chr4	88394487	88452213	SPARCL1	Q14515	-
p1_5	ONC2_116_LY9	47	-0.674086	49	0.646573	-1.32066	2.07574e-13	-0.576739	ONC2_116_LY9	Q9HBG7	ONC2	LY9	T-lymphocyte surface antigen Ly-9 (Cell surface molecule Ly-9) (Lymphocyte antigen 9) (SLAM family member 3) (SLAMF3) (Signaling lymphocytic activation molecule 3) (CD antigen CD229)	chr1	160765864	160798051	LY9	Q9HBG7	+
p6_11	CAM_OID01267_ICAM3	178	-0.271524	77	0.627679	-0.899203	2.30211e-13	-0.40189	CAM_OID01267_ICAM3	P32942	CAM	ICAM3	Intercellular adhesion molecule 3 (ICAM-3) (CDw50) (ICAM-R) (CD antigen CD50)	chr19	10444452	10450499	ICAM3	P32942	-
p6_11	DEV_OID01491_CD209	179	-0.291914	77	0.678605	-0.970518	2.83396e-13	-0.568274	DEV_OID01491_CD209	Q9NNX6	DEV	CD209	CD209 antigen (C-type lectin domain family 4 member L) (Dendritic cell-specific ICAM-3-grabbing non-integrin 1) (DC-SIGN) (DC-SIGN1) (CD antigen CD209)	chr19	7804879	7812464	CD209	Q9NNX6	-
p6_11	DEV_OID01406_ITGB1	179	-0.258097	77	0.599991	-0.858087	2.91545e-13	-0.48029	DEV_OID01406_ITGB1	P05556	DEV	ITGB1	Integrin beta-1 (Fibronectin receptor subunit beta) (Glycoprotein IIa) (GPIIA) (VLA-4 subunit beta) (CD antigen CD29)	chr10	33189247	33294720	ITGB1	P05556	-	Pathways in cancer;Proteoglycans in cancer;Small cell lung cancer	hsa05200;hsa05205;hsa05222
p6_11	IRE_OID00970_CCL11	175	-0.267189	75	0.62344	-0.890629	7.04918e-13	-0.604959	IRE_OID00970_CCL11	P51671	IRE	CCL11	Eotaxin (C-C motif chemokine 11) (Eosinophil chemotactic protein) (Small-inducible cytokine A11)	chr17	32612687	32615353	CCL11	P51671	+
p6_11	MET_OID01186_CANT1	178	-0.268031	77	0.619605	-0.887637	7.54029e-13	-0.44506	MET_OID01186_CANT1	Q8WVQ1	MET	CANT1	Soluble calcium-activated nucleotidase 1 (SCAN-1) (EC 3.6.1.6) (Apyrase homolog) (Putative MAPK-activating protein PM09) (Putative NF-kappa-B-activating protein 107)	chr17	76987799	77005949	CANT1	Q8WVQ1	-
p1_5	CVD3_124_Notch-3	47	-0.664491	50	0.624621	-1.28911	7.73468e-13	-0.70148	CVD3_124_Notch-3	Q9UM47	CVD3	Notch-3	Neurogenic locus notch homolog protein 3 (Notch 3) [Cleaved into: Notch 3 extracellular truncation; Notch 3 intracellular domain]	chr19	15270444	15311792	NOTCH3	Q9UM47	-	Pathways in cancer;MicroRNAs in cancer;Breast cancer	hsa05200;hsa05206;hsa05224
p6_11	DEV_OID01447_CD109	179	-0.252339	77	0.586605	-0.838944	7.92624e-13	-0.490702	DEV_OID01447_CD109	Q6YHK3	DEV	CD109	CD109 antigen (150 kDa TGF-beta-1-binding protein) (C3 and PZP-like alpha-2-macroglobulin domain-containing protein 7) (Platelet-specific Gov antigen) (p180) (r150) (CD antigen CD109)	chr6	74405508	74538040	CD109	Q6YHK3	+
p6_11	CAM_OID01247_NCAM1	178	-0.2699	77	0.623924	-0.893824	8.89454e-13	-0.398333	CAM_OID01247_NCAM1	P13591	CAM	NCAM1	Neural cell adhesion molecule 1 (N-CAM-1) (NCAM-1) (CD antigen CD56)	chr11	112831997	113149158	NCAM1	P13591	+
p1_5	NEU_108_VWC2	46	-0.666803	49	0.625978	-1.29278	1.08376e-12	-0.988607	NEU_108_VWC2	Q2TAL6	NEU	VWC2	Brorin (Brain-specific chordin-like protein) (von Willebrand factor C domain-containing protein 2)	chr7	49813257	49961546	VWC2	Q2TAL6	+
p1_5	NEU_125_SMPD1	46	-0.66611	49	0.625328	-1.29144	1.12597e-12	-0.699962	NEU_125_SMPD1	P17405	NEU	SMPD1	Sphingomyelin phosphodiesterase (EC 3.1.4.12) (Acid sphingomyelinase) (aSMase)	chr11	6411655	6416228	SMPD1	P17405	+
p6_11	DEV_OID01405_ACAN	179	-0.269885	77	0.627395	-0.89728	1.25498e-12	-0.356183	DEV_OID01405_ACAN	P16112	DEV	ACAN	Aggrecan core protein (Cartilage-specific proteoglycan core protein) (CSPCP) (Chondroitin sulfate proteoglycan core protein 1) (Chondroitin sulfate proteoglycan 1) [Cleaved into: Aggrecan core protein 2]
p1_5	NEU_161_GDNFR-alpha-3	46	-0.667063	49	0.626222	-1.29328	1.29941e-12	-0.698654	NEU_161_GDNFR-alpha-3	O60609	NEU	GDNFR-alpha-3	GDNF family receptor alpha-3 (GDNF receptor alpha-3) (GDNFR-alpha-3) (GFR-alpha-3)	chr5	137588068	137610360	GFRA3	O60609	-
p6_11	CAM_OID01257_VCAM1	178	-0.263557	77	0.609262	-0.872819	1.45128e-12	-0.419574	CAM_OID01257_VCAM1	P19320	CAM	VCAM1	Vascular cell adhesion protein 1 (V-CAM 1) (VCAM-1) (INCAM-100) (CD antigen CD106)	chr1	101185298	101204601	VCAM1	P19320	+
p1_5	CVD2_154_TM	47	-0.665371	50	0.625448	-1.29082	1.80227e-12	-0.637585	CVD2_154_TM	P07204	CVD2	TM	Thrombomodulin (TM) (Fetomodulin) (CD antigen CD141)	chr20	23026270	23030378	THBD	P07204	-
p6_11	DEV_OID01411_DSC2	179	-0.257771	77	0.599233	-0.857003	2.05616e-12	-0.584176	DEV_OID01411_DSC2	Q02487	DEV	DSC2	Desmocollin-2 (Cadherin family member 2) (Desmocollin-3) (Desmosomal glycoprotein II) (Desmosomal glycoprotein III)	chr18	28645940	28682378	DSC2	Q02487	-
p6_11	CAM_OID01286_GAS6	178	-0.279692	77	0.646561	-0.926253	2.60524e-12	-0.444013	CAM_OID01286_GAS6	Q14393	CAM	GAS6	Growth arrest-specific protein 6 (GAS-6) (AXL receptor tyrosine kinase ligand)	chr13	114523522	114567046	GAS6	Q14393	-
p1_5	CVD3_161_PCSK9	46	-0.664295	50	0.611152	-1.27545	2.89606e-12	-0.559959	CVD3_161_PCSK9	Q8NBP7	CVD3	PCSK9	Proprotein convertase subtilisin/kexin type 9 (EC 3.4.21.-) (Neural apoptosis-regulated convertase 1) (NARC-1) (Proprotein convertase 9) (PC9) (Subtilisin/kexin-like protease PC9)	chr1	55505221	55530525	PCSK9	Q8NBP7	+
p6_11	MET_OID01155_LILRA5	178	-0.253075	77	0.585031	-0.838106	3.24385e-12	-0.473537	MET_OID01155_LILRA5	A6NI73	MET	LILRA5	Leukocyte immunoglobulin-like receptor subfamily A member 5 (CD85 antigen-like family member F) (Immunoglobulin-like transcript 11) (ILT-11) (Leukocyte immunoglobulin-like receptor 9) (LIR-9) (CD antigen CD85f)	chr19	54818353	54824409	LILRA5	A6NI73	-
p1_5	CVD3_157_FAS	47	-0.650311	50	0.611293	-1.2616	3.34723e-12	-0.733649	CVD3_157_FAS	P25445	CVD3	FAS	Tumor necrosis factor receptor superfamily member 6 (Apo-1 antigen) (Apoptosis-mediating surface antigen FAS) (FASLG receptor) (CD antigen CD95)	chr10	90750414	90775542	FAS	P25445	+	Pathways in cancer;Proteoglycans in cancer	hsa05200;hsa05205
p6_11	CAM_OID01259_TCN2	178	-0.252302	77	0.583243	-0.835544	3.40595e-12	-0.393024	CAM_OID01259_TCN2	P20062	CAM	TCN2	Transcobalamin-2 (TC-2) (Transcobalamin II) (TC II) (TCII)	chr22	31002825	31023265	TCN2	P20062	+
p6_11	MET_OID01143_CDHR5	178	-0.255095	77	0.589699	-0.844794	3.46796e-12	-0.462265	MET_OID01143_CDHR5	Q9HBB8	MET	CDHR5	Cadherin-related family member 5 (Mu-protocadherin) (Mucin and cadherin-like protein) (Mucin-like protocadherin) (MLPCDH)	chr11	616565	626078	CDHR5	Q9HBB8	-
p6_11	CRE_OID01365_AMIGO2	175	-0.270505	76	0.622874	-0.893379	3.80314e-12	-0.360386	CRE_OID01365_AMIGO2	Q86SJ2	CRE	AMIGO2	Amphoterin-induced protein 2 (AMIGO-2) (Alivin-1) (Differentially expressed in gastric adenocarcinomas) (DEGA)	chr12	47469490	47473734	AMIGO2	Q86SJ2	-
p6_11	CAM_OID01261_CA4	175	-0.250559	76	0.576945	-0.827504	3.80854e-12	-0.333313	CAM_OID01261_CA4	P22748	CAM	CA4	Carbonic anhydrase 4 (EC 4.2.1.1) (Carbonate dehydratase IV) (Carbonic anhydrase IV) (CA-IV)	chr17	58227297	58248260	CA4	P22748	+
p6_11	CAM_OID01260_TNXB	178	-0.280915	77	0.649389	-0.930304	4.04147e-12	-0.213646	CAM_OID01260_TNXB	P22105	CAM	TNXB	Tenascin-X (TN-X) (Hexabrachion-like protein)	chr6	32008931	32083111	TNXB	P22105	-	MicroRNAs in cancer	hsa05206
p1_5	CVD2_178_THPO	47	-0.64718	50	0.608349	-1.25553	4.51243e-12	-0.679306	CVD2_178_THPO	P40225	CVD2	THPO	Thrombopoietin (C-mpl ligand) (ML) (Megakaryocyte colony-stimulating factor) (Megakaryocyte growth and development factor) (MGDF) (Myeloproliferative leukemia virus oncogene ligand)	chr3	184089723	184095932	THPO	P40225	-
p6_11	CRE_OID01392_MRC2	175	-0.289804	76	0.667312	-0.957116	4.77269e-12	-0.389332	CRE_OID01392_MRC2	Q9UBG0	CRE	MRC2	C-type mannose receptor 2 (C-type lectin domain family 13 member E) (Endocytic receptor 180) (Macrophage mannose receptor 2) (Urokinase-type plasminogen activator receptor-associated protein) (UPAR-associated protein) (Urokinase receptor-associated protein) (CD antigen CD280)	chr17	60704762	60770958	MRC2	Q9UBG0	+
p6_11	CRE_OID01366_SKAP1	175	-0.243528	76	0.560754	-0.804282	5.15482e-12	-0.763459	CRE_OID01366_SKAP1	Q86WV1	CRE	SKAP1	Src kinase-associated phosphoprotein 1 (Src family-associated phosphoprotein 1) (Src kinase-associated phosphoprotein of 55 kDa) (SKAP-55) (pp55)	chr17	46210802	46507637	SKAP1	Q86WV1	-
p6_11	MET_OID01150_ANGPTL1	178	-0.275891	77	0.637774	-0.913665	7.51854e-12	-0.49968	MET_OID01150_ANGPTL1	O95841	MET	ANGPTL1	Angiopoietin-related protein 1 (Angiopoietin-3) (ANG-3) (Angiopoietin-like protein 1)	chr1	178818840	178840187	ANGPTL1	O95841	-
p6_11	CAM_OID01281_EFEMP1	178	-0.282006	77	0.651911	-0.933917	1.08145e-11	-0.498937	CAM_OID01281_EFEMP1	Q12805	CAM	EFEMP1	EGF-containing fibulin-like extracellular matrix protein 1 (Extracellular protein S1-5) (Fibrillin-like protein) (Fibulin-3) (FIBL-3)	chr2	56093102	56151274	EFEMP1	Q12805	-
p1_5	CVD3_155_IL-1RT1	47	-0.642224	50	0.60369	-1.24591	1.36963e-11	-0.619186	CVD3_155_IL-1RT1	P14778	CVD3	IL-1RT1	Interleukin-1 receptor type 1 (IL-1R-1) (IL-1RT-1) (IL-1RT1) (CD121 antigen-like family member A) (Interleukin-1 receptor alpha) (IL-1R-alpha) (Interleukin-1 receptor type I) (p80) (CD antigen CD121a) [Cleaved into: Interleukin-1 receptor type 1, membrane form (mIL-1R1) (mIL-1RI); Interleukin-1 receptor type 1, soluble form (sIL-1R1) (sIL-1RI)]	chr2	102681004	102796334	IL1R1	P14778	+
p1_5	CVD3_148_TR-AP	47	-0.656374	50	0.616991	-1.27337	1.58854e-11	-0.778765	CVD3_148_TR-AP	P13686	CVD3	TR-AP	Tartrate-resistant acid phosphatase type 5 (TR-AP) (EC 3.1.3.2) (Tartrate-resistant acid ATPase) (TrATPase) (Type 5 acid phosphatase)	chr19	11685475	11689823	ACP5	P13686	-
p1_5	ONC2_160_DLL1	47	-0.633417	49	0.607563	-1.24098	1.96375e-11	-0.676998	ONC2_160_DLL1	O00548	ONC2	DLL1	Delta-like protein 1 (Drosophila Delta homolog 1) (Delta1) (H-Delta-1)	chr6	170591294	170599561	DLL1	O00548	-
p1_5	CVD3_182_IL-18BP	47	-0.635613	50	0.597476	-1.23309	1.99233e-11	-0.707715	CVD3_182_IL-18BP	O95998	CVD3	IL-18BP	Interleukin-18-binding protein (IL-18BP) (Tadekinig-alfa)	chr11	71709587	71716761	IL18BP	O95998	+
p6_11	IRE_OID00940_IRAK4	175	-0.252609	75	0.589421	-0.84203	2.15117e-11	-1.21704	IRE_OID00940_IRAK4	Q9NWZ3	IRE	IRAK4	Interleukin-1 receptor-associated kinase 4 (IRAK-4) (EC 2.7.11.1) (Renal carcinoma antigen NY-REN-64)	chr12	44152747	44183346	IRAK4	Q9NWZ3	+
p6_11	ODA_OID01080_GALNT10	178	-0.242363	75	0.575208	-0.817571	2.36075e-11	-0.310341	ODA_OID01080_GALNT10	Q86SR1	ODA	GALNT10	Polypeptide N-acetylgalactosaminyltransferase 10 (EC 2.4.1.41) (Polypeptide GalNAc transferase 10) (GalNAc-T10) (pp-GaNTase 10) (Protein-UDP acetylgalactosaminyltransferase 10) (UDP-GalNAc:polypeptide N-acetylgalactosaminyltransferase 10)	chr5	153570290	153800544	GALNT10	Q86SR1	+
p1_5	CVD3_186_MMP-3	47	-0.632411	50	0.594467	-1.22688	2.82836e-11	-1.03373	CVD3_186_MMP-3	P08254	CVD3	MMP-3	Stromelysin-1 (SL-1) (EC 3.4.24.17) (Matrix metalloproteinase-3) (MMP-3) (Transin-1)	chr11	102706532	102714534	MMP3	P08254	-	Transcriptional misregulation in cancer;Prostate cancer	hsa05202;hsa05215
p1_5	NEU_194_CD200R1	46	-0.636754	49	0.597769	-1.23452	2.94164e-11	-0.700103	NEU_194_CD200R1	Q8TD46	NEU	CD200R1	Cell surface glycoprotein CD200 receptor 1 (CD200 cell surface glycoprotein receptor) (Cell surface glycoprotein OX2 receptor 1)	chr3	112640056	112693969	CD200R1	Q8TD46	-
p6_11	CAM_OID01289_PCOLCE	178	-0.257149	77	0.594449	-0.851598	2.96812e-11	-0.503401	CAM_OID01289_PCOLCE	Q15113	CAM	PCOLCE	Procollagen C-endopeptidase enhancer 1 (Procollagen COOH-terminal proteinase enhancer 1) (PCPE-1) (Procollagen C-proteinase enhancer 1) (Type 1 procollagen C-proteinase enhancer protein) (Type I procollagen COOH-terminal proteinase enhancer)	chr7	100199800	100205798	PCOLCE	Q15113	+
p6_11	DEV_OID01482_OMD	179	-0.265613	77	0.617463	-0.883075	3.39562e-11	-0.653259	DEV_OID01482_OMD	Q99983	DEV	OMD	Osteomodulin (Keratan sulfate proteoglycan osteomodulin) (KSPG osteomodulin) (Osteoadherin) (OSAD)	chr9	95176527	95186743	OMD	Q99983	-
p6_11	CAM_OID01216_CHL1	178	-0.261673	77	0.604907	-0.86658	3.59006e-11	-0.445328	CAM_OID01216_CHL1	O00533	CAM	CHL1	Neural cell adhesion molecule L1-like protein (Close homolog of L1) [Cleaved into: Processed neural cell adhesion molecule L1-like protein]	chr3	238279	451090	CHL1	O00533	+
p6_11	DEV_OID01449_CRIM1	179	-0.250952	77	0.583381	-0.834333	3.66091e-11	-0.294967	DEV_OID01449_CRIM1	Q9NZV1	DEV	CRIM1	Cysteine-rich motor neuron 1 protein (CRIM-1) (Cysteine-rich repeat-containing protein S52) [Cleaved into: Processed cysteine-rich motor neuron 1 protein]	chr2	36583069	36778278	CRIM1	Q9NZV1	+
p6_11	CAM_OID01290_FCN2	178	-0.239195	77	0.552945	-0.79214	3.67549e-11	-0.562178	CAM_OID01290_FCN2	Q15485	CAM	FCN2	Ficolin-2 (37 kDa elastin-binding protein) (Collagen/fibrinogen domain-containing protein 2) (EBP-37) (Ficolin-B) (Ficolin-beta) (Hucolin) (L-ficolin) (Serum lectin p35)	chr9	137772654	137779924	FCN2	Q15485	+
p6_11	DEV_OID01422_CD300LG	179	-0.276041	77	0.641706	-0.917746	3.90845e-11	-0.556475	DEV_OID01422_CD300LG	Q6UXG3	DEV	CD300LG	CMRF35-like molecule 9 (CLM-9) (CD300 antigen-like family member G) (Triggering receptor expressed on myeloid cells 4) (TREM-4) (CD antigen CD300g)	chr17	41924516	41940997	CD300LG	Q6UXG3	+
p1_5	CVD3_128_TLT-2	47	-0.625641	50	0.588102	-1.21374	3.94103e-11	-0.773704	CVD3_128_TLT-2	Q5T2D2	CVD3	TLT-2	Trem-like transcript 2 protein (TLT-2) (Triggering receptor expressed on myeloid cells-like protein 2)	chr6	41158015	41168932	TREML2	Q5T2D2	-
p1_5	CVD3_159_TNFSF13B	47	-0.621629	50	0.584331	-1.20596	4.64326e-11	-0.738945	CVD3_159_TNFSF13B	Q9Y275	CVD3	TNFSF13B	Tumor necrosis factor ligand superfamily member 13B (B lymphocyte stimulator) (BLyS) (B-cell-activating factor) (BAFF) (Dendritic cell-derived TNF-like molecule) (TNF- and APOL-related leukocyte expressed ligand 1) (TALL-1) (CD antigen CD257) [Cleaved into: Tumor necrosis factor ligand superfamily member 13b, membrane form; Tumor necrosis factor ligand superfamily member 13b, soluble form]	chr13	108903588	108960832	TNFSF13B	Q9Y275	+
p1_5	NEU_122_PLXNB3	46	-0.631908	49	0.59322	-1.22513	4.8779e-11	-0.992494	NEU_122_PLXNB3	Q9ULL4	NEU	PLXNB3	Plexin-B3	chrX	153029651	153044801	PLXNB3	Q9ULL4	+
p1_5	CVD3_180_IGFBP-7	47	-0.622009	50	0.584688	-1.2067	5.07809e-11	-0.65223	CVD3_180_IGFBP-7	Q16270	CVD3	IGFBP-7	Insulin-like growth factor-binding protein 7 (IBP-7) (IGF-binding protein 7) (IGFBP-7) (IGFBP-rP1) (MAC25 protein) (PGI2-stimulating factor) (Prostacyclin-stimulating factor) (Tumor-derived adhesion factor) (TAF)	chr4	57896939	57976551	IGFBP7	Q16270	-
p6_11	DEV_OID01487_LAMA4	179	-0.248901	77	0.578614	-0.827515	5.35078e-11	-0.418062	DEV_OID01487_LAMA4	Q16363	DEV	LAMA4	Laminin subunit alpha-4 (Laminin-14 subunit alpha) (Laminin-8 subunit alpha) (Laminin-9 subunit alpha)	chr6	112429963	112576141	LAMA4	Q16363	-	Pathways in cancer;Small cell lung cancer	hsa05200;hsa05222
p6_11	CRE_OID01382_SLITRK2	175	-0.272039	76	0.626406	-0.898445	6.76413e-11	-0.557101	CRE_OID01382_SLITRK2	Q9H156	CRE	SLITRK2	SLIT and NTRK-like protein 2	chrX	144899350	144907360	SLITRK2	Q9H156	+
p6_11	CAM_OID01245_CDH1	178	-0.251344	77	0.58103	-0.832374	6.9803e-11	-0.414879	CAM_OID01245_CDH1	P12830	CAM	CDH1	Cadherin-1 (CAM 120/80) (Epithelial cadherin) (E-cadherin) (Uvomorulin) (CD antigen CD324) [Cleaved into: E-Cad/CTF1; E-Cad/CTF2; E-Cad/CTF3]	chr16	68771128	68869451	CDH1	P12830	+	Pathways in cancer;Gastric cancer;Thyroid cancer;Melanoma;Bladder cancer;Endometrial cancer	hsa05200;hsa05226;hsa05216;hsa05218;hsa05219;hsa05213
p6_11	IRE_OID01010_IFNLR1	175	-0.24546	75	0.572739	-0.818199	7.01963e-11	-0.33973	IRE_OID01010_IFNLR1	Q8IU57	IRE	IFNLR1	Interferon lambda receptor 1 (IFN-lambda receptor 1) (IFN-lambda-R1) (Cytokine receptor class-II member 12) (Cytokine receptor family 2 member 12) (CRF2-12) (Interleukin-28 receptor subunit alpha) (IL-28 receptor subunit alpha) (IL-28R-alpha) (IL-28RA) (Likely interleukin or cytokine receptor 2) (LICR2)	chr1	24480647	24514449	IFNLR1	Q8IU57	-
p1_5	CVD3_164_CTSD	47	-0.614053	50	0.57721	-1.19126	8.71124e-11	-0.760136	CVD3_164_CTSD	P07339	CVD3	CTSD	Cathepsin D (EC 3.4.23.5) [Cleaved into: Cathepsin D light chain; Cathepsin D heavy chain]	chr11	1773982	1785222	CTSD	P07339	-
p6_11	CAM_OID01226_ANG	178	-0.247885	77	0.573032	-0.820917	9.22156e-11	-0.426376	CAM_OID01226_ANG	P03950	CAM	ANG	Angiogenin (EC 3.1.27.-) (Ribonuclease 5) (RNase 5)	chr14	21152336	21167130	ANG	P03950	+
p1_5	CVD3_142_IL-6RA	47	-0.614696	50	0.577814	-1.19251	9.36402e-11	-0.637999	CVD3_142_IL-6RA	P08887	CVD3	IL-6RA	Interleukin-6 receptor subunit alpha (IL-6 receptor subunit alpha) (IL-6R subunit alpha) (IL-6R-alpha) (IL-6RA) (IL-6R 1) (Membrane glycoprotein 80) (gp80) (CD antigen CD126)	chr1	154377669	154441926	IL6R	P08887	+	Pathways in cancer	hsa05200
plex42	ONC2_106_CEACAM1	159	-0.249978	77	0.516189	-0.766168	9.4135e-11	-0.202222	ONC2_106_CEACAM1	P13688	ONC2	CEACAM1	Carcinoembryonic antigen-related cell adhesion molecule 1 (Biliary glycoprotein 1) (BGP-1) (CD antigen CD66a)	chr19	43011456	43065386	CEACAM1	P13688	-
p6_11	MET_OID01190_TYRO3	178	-0.269714	77	0.623494	-0.893207	9.49799e-11	-0.378195	MET_OID01190_TYRO3	Q06418	MET	TYRO3	Tyrosine-protein kinase receptor TYRO3 (EC 2.7.10.1) (Tyrosine-protein kinase BYK) (Tyrosine-protein kinase DTK) (Tyrosine-protein kinase RSE) (Tyrosine-protein kinase SKY) (Tyrosine-protein kinase TIF)	chr15	41849873	41871536	TYRO3	Q06418	+
p1_5	NEU_165_FLRT2	46	-0.617648	49	0.579833	-1.19748	9.97429e-11	-0.608103	NEU_165_FLRT2	O43155	NEU	FLRT2	Leucine-rich repeat transmembrane protein FLRT2 (Fibronectin-like domain-containing leucine-rich transmembrane protein 2)	chr14	85996488	86095034	FLRT2	O43155	+
p6_11	CAM_OID01252_ST6GAL1	178	-0.237126	77	0.548162	-0.785288	1.01886e-10	-0.443815	CAM_OID01252_ST6GAL1	P15907	CAM	ST6GAL1	Beta-galactoside alpha-2,6-sialyltransferase 1 (Alpha 2,6-ST 1) (EC 2.4.99.1) (B-cell antigen CD75) (CMP-N-acetylneuraminate-beta-galactosamide-alpha-2,6-sialyltransferase 1) (ST6Gal I) (ST6GalI) (Sialyltransferase 1)	chr3	186648274	186796341	ST6GAL1	P15907	+
p1_5	CVD3_118_GRN	47	-0.608842	50	0.572311	-1.18115	1.40087e-10	-0.629458	CVD3_118_GRN	P28799	CVD3	GRN	Granulins (Proepithelin) (PEPI) [Cleaved into: Acrogranin (Glycoprotein of 88 Kda) (GP88) (Glycoprotein 88) (Progranulin); Paragranulin; Granulin-1 (Granulin G); Granulin-2 (Granulin F); Granulin-3 (Granulin B); Granulin-4 (Granulin A); Granulin-5 (Granulin C); Granulin-6 (Granulin D); Granulin-7 (Granulin E)]	chr17	42422614	42430470	GRN	P28799	+
p1_5	ONC2_125_VEGFR-2	47	-0.605147	49	0.580447	-1.18559	1.67868e-10	-0.465441	ONC2_125_VEGFR-2	P35968	ONC2	VEGFR-2	Vascular endothelial growth factor receptor 2 (VEGFR-2) (EC 2.7.10.1) (Fetal liver kinase 1) (FLK-1) (Kinase insert domain receptor) (KDR) (Protein-tyrosine kinase receptor flk-1) (CD antigen CD309)	chr4	55944644	55991756	KDR	P35968	-	Proteoglycans in cancer	hsa05205
p6_11	CRE_OID01319_VEGFD	175	-0.24272	76	0.558894	-0.801613	1.73966e-10	-0.456538	CRE_OID01319_VEGFD	O43915	CRE	VEGFD	Vascular endothelial growth factor D (VEGF-D) (c-Fos-induced growth factor) (FIGF)	chrX	15363713	15402498	FIGF	O43915	-	Pathways in cancer	hsa05200
p6_11	CAM_OID01296_LILRB2	178	-0.242535	77	0.560666	-0.803202	1.80954e-10	-0.398066	CAM_OID01296_LILRB2	Q8N423	CAM	LILRB2	Leukocyte immunoglobulin-like receptor subfamily B member 2 (LIR-2) (Leukocyte immunoglobulin-like receptor 2) (CD85 antigen-like family member D) (Immunoglobulin-like transcript 4) (ILT-4) (Monocyte/macrophage immunoglobulin-like receptor 10) (MIR-10) (CD antigen CD85d)	chr19	54777675	54785039	LILRB2	Q8N423	-
p6_11	DEV_OID01454_CRELD2	179	-0.238619	77	0.554711	-0.793329	1.84789e-10	-0.58182	DEV_OID01454_CRELD2	Q6UXH1	DEV	CRELD2	Cysteine-rich with EGF-like domain protein 2	chr22	50311815	50321188	CRELD2	Q6UXH1	+
p6_11	CRE_OID01314_PCDH17	175	-0.243633	76	0.560997	-0.804629	1.88791e-10	-0.528153	CRE_OID01314_PCDH17	O14917	CRE	PCDH17	Protocadherin-17 (Protocadherin-68)	chr13	58205944	58303445	PCDH17	O14917	+
p6_11	MET_OID01165_ENTPD5	178	-0.242423	77	0.560407	-0.80283	1.96886e-10	-0.392336	MET_OID01165_ENTPD5	O75356	MET	ENTPD5	Ectonucleoside triphosphate diphosphohydrolase 5 (NTPDase 5) (EC 3.6.1.6) (CD39 antigen-like 4) (ER-UDPase) (Guanosine-diphosphatase ENTPD5) (GDPase ENTPD5) (EC 3.6.1.42) (Nucleoside diphosphatase) (Uridine-diphosphatase ENTPD5) (UDPase ENTPD5)	chr14	74424713	74486102	ENTPD5	O75356	-
p1_5	ONC2_106_CEACAM1	47	-0.607213	49	0.582428	-1.18964	2.17393e-10	-0.329288	ONC2_106_CEACAM1	P13688	ONC2	CEACAM1	Carcinoembryonic antigen-related cell adhesion molecule 1 (Biliary glycoprotein 1) (BGP-1) (CD antigen CD66a)	chr19	43011456	43065386	CEACAM1	P13688	-
p1_5	CVD2_122_TIE2	47	-0.611355	50	0.574674	-1.18603	2.34388e-10	-0.445703	CVD2_122_TIE2	Q02763	CVD2	TIE2	Angiopoietin-1 receptor (EC 2.7.10.1) (Endothelial tyrosine kinase) (Tunica interna endothelial cell kinase) (Tyrosine kinase with Ig and EGF homology domains-2) (Tyrosine-protein kinase receptor TEK) (Tyrosine-protein kinase receptor TIE-2) (hTIE2) (p140 TEK) (CD antigen CD202b)	chr9	27109139	27230173	TEK	Q02763	+
p6_11	DEV_OID01479_ARSA	179	-0.231105	77	0.537245	-0.76835	2.55598e-10	-0.53472	DEV_OID01479_ARSA	P15289	DEV	ARSA	Arylsulfatase A (ASA) (EC 3.1.6.8) (Cerebroside-sulfatase) [Cleaved into: Arylsulfatase A component B; Arylsulfatase A component C]	chr22	51061182	51066607	ARSA	P15289	-
p6_11	DEV_OID01410_HAVCR2	178	-0.260283	77	0.601693	-0.861976	2.60253e-10	-0.566556	DEV_OID01410_HAVCR2	Q8TDQ0	DEV	HAVCR2	Hepatitis A virus cellular receptor 2 (HAVcr-2) (T-cell immunoglobulin and mucin domain-containing protein 3) (TIMD-3) (T-cell immunoglobulin mucin receptor 3) (TIM-3) (T-cell membrane protein 3)	chr5	156512843	156569880	HAVCR2	Q8TDQ0	-
p6_11	DEV_OID01459_SCARF1	179	-0.220979	77	0.513704	-0.734683	3.19424e-10	-0.640926	DEV_OID01459_SCARF1	Q14162	DEV	SCARF1	Scavenger receptor class F member 1 (Acetyl LDL receptor) (Scavenger receptor expressed by endothelial cells 1) (SREC-I)	chr17	1537152	1549041	SCARF1	Q14162	-
p6_11	MET_OID01152_ADGRG2	178	-0.25039	77	0.578825	-0.829215	3.4345e-10	-0.461401	MET_OID01152_ADGRG2	Q8IZP9	MET	ADGRG2	Adhesion G-protein coupled receptor G2 (G-protein coupled receptor 64) (Human epididymis-specific protein 6) (He6)	chrX	19007427	19140755	GPR64	Q8IZP9	-
p1_5	INF_189_TWEAK	47	-0.598878	48	0.586401	-1.18528	3.46727e-10	-0.648126	INF_189_TWEAK	O43508	INF	TWEAK	Tumor necrosis factor ligand superfamily member 12 (APO3 ligand) (TNF-related weak inducer of apoptosis) (TWEAK) [Cleaved into: Tumor necrosis factor ligand superfamily member 12, membrane form; Tumor necrosis factor ligand superfamily member 12, secreted form]	chr17	7452208	7464925	TNFSF12	O43508	+
p6_11	DEV_OID01445_CD97	179	-0.231684	77	0.53859	-0.770274	3.52925e-10	-0.428107	DEV_OID01445_CD97	P48960	DEV	CD97	CD97 antigen (Leukocyte antigen CD97) (CD antigen CD97) [Cleaved into: CD97 antigen subunit alpha; CD97 antigen subunit beta]	chr19	14491313	14519537	CD97	P48960	+
p6_11	CAM_OID01268_THBS4	178	-0.253694	77	0.586462	-0.840156	3.67756e-10	-0.740871	CAM_OID01268_THBS4	P35443	CAM	THBS4	Thrombospondin-4	chr5	79287134	79379110	THBS4	P35443	+
p6_11	IRE_OID01014_MASP1	175	-0.252091	75	0.588213	-0.840305	3.98881e-10	-0.378524	IRE_OID01014_MASP1	P48740	IRE	MASP1	Mannan-binding lectin serine protease 1 (EC 3.4.21.-) (Complement factor MASP-3) (Complement-activating component of Ra-reactive factor) (Mannose-binding lectin-associated serine protease 1) (MASP-1) (Mannose-binding protein-associated serine protease) (Ra-reactive factor serine protease p100) (RaRF) (Serine protease 5) [Cleaved into: Mannan-binding lectin serine protease 1 heavy chain; Mannan-bi…	chr3	186935942	187009810	MASP1	P48740	-
p6_11	DEV_OID01481_SPINK5	179	-0.273248	77	0.635214	-0.908462	4.45839e-10	-0.413383	DEV_OID01481_SPINK5	Q9NQ38	DEV	SPINK5	Serine protease inhibitor Kazal-type 5 (Lympho-epithelial Kazal-type-related inhibitor) (LEKTI) [Cleaved into: Hemofiltrate peptide HF6478; Hemofiltrate peptide HF7665]	chr5	147405246	147516852	SPINK5	Q9NQ38	+
p6_11	CAM_OID01249_SELL	178	-0.235222	77	0.54376	-0.778983	5.15883e-10	-0.408818	CAM_OID01249_SELL	P14151	CAM	SELL	L-selectin (CD62 antigen-like family member L) (Leukocyte adhesion molecule 1) (LAM-1) (Leukocyte surface antigen Leu-8) (Leukocyte-endothelial cell adhesion molecule 1) (LECAM1) (Lymph node homing receptor) (TQ1) (gp90-MEL) (CD antigen CD62L)	chr1	169659808	169680839	SELL	P14151	-
p6_11	DEV_OID01480_PPIB	179	-0.221655	77	0.515277	-0.736932	5.99114e-10	-1.06215	DEV_OID01480_PPIB	P23284	DEV	PPIB	Peptidyl-prolyl cis-trans isomerase B (PPIase B) (EC 5.2.1.8) (CYP-S1) (Cyclophilin B) (Rotamase B) (S-cyclophilin) (SCYLP)	chr15	64448011	64455404	PPIB	P23284	-
p6_11	CAM_OID01302_CFHR5	178	-0.230639	77	0.533164	-0.763803	6.10892e-10	-0.508923	CAM_OID01302_CFHR5	Q9BXR6	CAM	CFHR5	Complement factor H-related protein 5 (FHR-5)	chr1	196946667	196978804	CFHR5	Q9BXR6	+
p6_11	ODA_OID01044_PDGFC	178	-0.229775	75	0.545333	-0.775108	6.12892e-10	-0.336696	ODA_OID01044_PDGFC	Q9NRA1	ODA	PDGFC	Platelet-derived growth factor C (PDGF-C) (Fallotein) (Spinal cord-derived growth factor) (SCDGF) (VEGF-E) [Cleaved into: Platelet-derived growth factor C, latent form (PDGFC latent form); Platelet-derived growth factor C, receptor-binding form (PDGFC receptor-binding form)]	chr4	157681606	157892546	PDGFC	Q9NRA1	-	Choline metabolism in cancer;Melanoma;Prostate cancer	hsa05231;hsa05218;hsa05215
p1_5	ONC2_131_ERBB3	47	-0.59812	49	0.573707	-1.17183	7.11749e-10	-0.501169	ONC2_131_ERBB3	P21860	ONC2	ERBB3	Receptor tyrosine-protein kinase erbB-3 (EC 2.7.10.1) (Proto-oncogene-like protein c-ErbB-3) (Tyrosine kinase-type cell surface receptor HER3)	chr12	56473641	56497289	ERBB3	P21860	+	MicroRNAs in cancer;Proteoglycans in cancer	hsa05206;hsa05205
p6_11	ODA_OID01107_FKBP1B	178	-0.252123	75	0.598371	-0.850493	7.31062e-10	-1.17227	ODA_OID01107_FKBP1B	P68106	ODA	FKBP1B	Peptidyl-prolyl cis-trans isomerase FKBP1B (PPIase FKBP1B) (EC 5.2.1.8) (12.6 kDa FK506-binding protein) (12.6 kDa FKBP) (FKBP-12.6) (FK506-binding protein 1B) (FKBP-1B) (Immunophilin FKBP12.6) (Rotamase) (h-FKBP-12)	chr2	24272571	24286551	FKBP1B	P68106	+
plex42	INF_162_IL-10	159	0.228173	77	-0.471162	0.699334	8.79609e-10	1.25214	INF_162_IL-10	P22301	INF	IL-10	Interleukin-10 (IL-10) (Cytokine synthesis inhibitory factor) (CSIF)	chr1	206940947	206945839	IL10	P22301	-
p1_5	ONC2_112_TGFR-2	47	-0.584323	49	0.560473	-1.1448	9.35444e-10	-0.636904	ONC2_112_TGFR-2	P37173	ONC2	TGFR-2	TGF-beta receptor type-2 (TGFR-2) (EC 2.7.11.30) (TGF-beta type II receptor) (Transforming growth factor-beta receptor type II) (TGF-beta receptor type II) (TbetaR-II)	chr3	30647994	30735634	TGFBR2	P37173	+
p6_11	MET_OID01146_CA13	178	-0.217137	77	0.501953	-0.719091	9.49943e-10	-1.22028	MET_OID01146_CA13	Q8N1Q1	MET	CA13	Carbonic anhydrase 13 (EC 4.2.1.1) (Carbonate dehydratase XIII) (Carbonic anhydrase XIII) (CA-XIII)	chr8	86132816	86196302	CA13	Q8N1Q1	+
p6_11	MET_OID01120_CLMP	178	-0.255651	77	0.590985	-0.846636	1.06114e-09	-0.59144	MET_OID01120_CLMP	Q9H6B4	MET	CLMP	CXADR-like membrane protein (Adipocyte adhesion molecule) (Coxsackie- and adenovirus receptor-like membrane protein) (CAR-like membrane protein)	chr11	122943035	123065989	CLMP	Q9H6B4	-
p6_11	DEV_OID01434_ESAM	179	-0.224709	77	0.522375	-0.747084	1.07658e-09	-0.481455	DEV_OID01434_ESAM	Q96AP7	DEV	ESAM	Endothelial cell-selective adhesion molecule	chr11	124622026	124632186	ESAM	Q96AP7	-
p1_5	CVD3_185_CTSZ	47	-0.59822	50	0.562327	-1.16055	1.15773e-09	-0.654131	CVD3_185_CTSZ	Q9UBR2	CVD3	CTSZ	Cathepsin Z (EC 3.4.18.1) (Cathepsin P) (Cathepsin X)	chr20	57570240	57582302	CTSZ	Q9UBR2	-
p1_5	CVD3_173_uPA	47	-0.594594	50	0.558918	-1.15351	1.17405e-09	-0.665341	CVD3_173_uPA	P00749	CVD3	uPA	Urokinase-type plasminogen activator (U-plasminogen activator) (uPA) (EC 3.4.21.73) [Cleaved into: Urokinase-type plasminogen activator long chain A; Urokinase-type plasminogen activator short chain A; Urokinase-type plasminogen activator chain B]	chr10	75668935	75677255	PLAU	P00749	+	Transcriptional misregulation in cancer;MicroRNAs in cancer;Proteoglycans in cancer;Prostate cancer	hsa05202;hsa05206;hsa05205;hsa05215
p6_11	DEV_OID01444_DAG1	179	-0.214702	77	0.499112	-0.713814	1.20665e-09	-0.494771	DEV_OID01444_DAG1	Q14118	DEV	DAG1	Dystroglycan (Dystrophin-associated glycoprotein 1) [Cleaved into: Alpha-dystroglycan (Alpha-DG); Beta-dystroglycan (Beta-DG)]	chr3	49506146	49573048	DAG1	Q14118	+
p1_5	CVD3_153_AP-N	47	-0.582956	50	0.547979	-1.13093	1.22726e-09	-0.621192	CVD3_153_AP-N	P15144	CVD3	AP-N	Aminopeptidase N (AP-N) (hAPN) (EC 3.4.11.2) (Alanyl aminopeptidase) (Aminopeptidase M) (AP-M) (Microsomal aminopeptidase) (Myeloid plasma membrane glycoprotein CD13) (gp150) (CD antigen CD13)	chr15	90328120	90358633	ANPEP	P15144	-
p1_5	CVD3_126_CNTN1	47	-0.581992	50	0.547073	-1.12906	1.24427e-09	-0.655268	CVD3_126_CNTN1	Q12860	CVD3	CNTN1	Contactin-1 (Glycoprotein gp135) (Neural cell surface protein F3)	chr12	41086244	41466220	CNTN1	Q12860	+
p6_11	DEV_OID01446_PTPN6	179	-0.243587	77	0.566261	-0.809848	1.2992e-09	-0.854944	DEV_OID01446_PTPN6	P29350	DEV	PTPN6	Tyrosine-protein phosphatase non-receptor type 6 (EC 3.1.3.48) (Hematopoietic cell protein-tyrosine phosphatase) (Protein-tyrosine phosphatase 1C) (PTP-1C) (Protein-tyrosine phosphatase SHP-1) (SH-PTP1)	chr12	7055631	7070479	PTPN6	P29350	+	Proteoglycans in cancer	hsa05205
p1_5	INF_149_IL-10RB	47	-0.575397	48	0.56341	-1.13881	1.34888e-09	-0.514503	INF_149_IL-10RB	Q08334	INF	IL-10RB	Interleukin-10 receptor subunit beta (IL-10 receptor subunit beta) (IL-10R subunit beta) (IL-10RB) (Cytokine receptor class-II member 4) (Cytokine receptor family 2 member 4) (CRF2-4) (Interleukin-10 receptor subunit 2) (IL-10R subunit 2) (IL-10R2) (CD antigen CDw210b)	chr21	34638663	34669539	IL10RB	Q08334	+
p6_11	CRE_OID01362_LRRN1	175	-0.253137	76	0.582881	-0.836018	1.35792e-09	-0.569056	CRE_OID01362_LRRN1	Q6UXK5	CRE	LRRN1	Leucine-rich repeat neuronal protein 1 (Neuronal leucine-rich repeat protein 1) (NLRR-1)	chr3	3841121	3889387	LRRN1	Q6UXK5	+
p6_11	DEV_OID01457_MESDC2	178	-0.221789	77	0.512708	-0.734498	1.40067e-09	-1.36178	DEV_OID01457_MESDC2	Q14696	DEV	MESDC2	LRP chaperone MESD (LDLR chaperone MESD) (Mesoderm development LRP chaperone MESD) (Mesoderm development candidate 2) (Mesoderm development protein) (Renal carcinoma antigen NY-REN-61)	chr15	81239667	81282219	MESDC2	Q14696	-
p1_5	CVD2_118_PAR-1	47	-0.593529	50	0.557917	-1.15145	1.43253e-09	-0.685197	CVD2_118_PAR-1	P25116	CVD2	PAR-1	Proteinase-activated receptor 1 (PAR-1) (Coagulation factor II receptor) (Thrombin receptor)	chr5	76011868	76031606	F2R	P25116	+	Pathways in cancer	hsa05200
p1_5	INF_112_uPA	47	-0.574504	48	0.562535	-1.13704	1.53368e-09	-0.576818	INF_112_uPA	P00749	INF	uPA	Urokinase-type plasminogen activator (U-plasminogen activator) (uPA) (EC 3.4.21.73) [Cleaved into: Urokinase-type plasminogen activator long chain A; Urokinase-type plasminogen activator short chain A; Urokinase-type plasminogen activator chain B]	chr10	75668935	75677255	PLAU	P00749	+	Transcriptional misregulation in cancer;MicroRNAs in cancer;Proteoglycans in cancer;Prostate cancer	hsa05202;hsa05206;hsa05205;hsa05215
p6_11	MET_OID01147_SEMA3F	178	-0.260988	77	0.603323	-0.864311	1.59302e-09	-0.446823	MET_OID01147_SEMA3F	Q13275	MET	SEMA3F	Semaphorin-3F (Sema III/F) (Semaphorin IV) (Sema IV)	chr3	50192478	50226508	SEMA3F	Q13275	+
p1_5	CVD3_183_COL1A1	47	-0.579747	50	0.544962	-1.12471	1.63805e-09	-0.569869	CVD3_183_COL1A1	P02452	CVD3	COL1A1	Collagen alpha-1(I) chain (Alpha-1 type I collagen)	chr17	48260650	48278993	COL1A1	P02452	-
p6_11	MET_OID01154_GRAP2	178	-0.215312	77	0.497734	-0.713046	1.76125e-09	-1.32631	MET_OID01154_GRAP2	O75791	MET	GRAP2	GRB2-related adapter protein 2 (Adapter protein GRID) (GRB-2-like protein) (GRB2L) (GRBLG) (GRBX) (Grf40 adapter protein) (Grf-40) (Growth factor receptor-binding protein) (Hematopoietic cell-associated adapter protein GrpL) (P38) (Protein GADS) (SH3-SH2-SH3 adapter Mona)	chr22	40297086	40369725	GRAP2	O75791	+
p1_5	ONC2_117_IFN-gamma-R1	47	-0.576451	49	0.552923	-1.12937	1.82163e-09	-0.446811	ONC2_117_IFN-gamma-R1	P15260	ONC2	IFN-gamma-R1	Interferon gamma receptor 1 (IFN-gamma receptor 1) (IFN-gamma-R1) (CDw119) (Interferon gamma receptor alpha-chain) (IFN-gamma-R-alpha) (CD antigen CD119)	chr6	137518621	137540586	IFNGR1	P15260	-	Pathways in cancer	hsa05200
p6_11	DEV_OID01430_SIRPB1	179	-0.226692	77	0.526984	-0.753676	1.82756e-09	-0.430554	DEV_OID01430_SIRPB1	O00241	DEV	SIRPB1	Signal-regulatory protein beta-1 (SIRP-beta-1) (CD172 antigen-like family member B) (CD antigen CD172b)	chr20	1544167	1600707	SIRPB1	O00241	-
p6_11	IRE_OID00974_LY75	174	-0.252536	75	0.585883	-0.838418	1.92739e-09	-0.345314	IRE_OID00974_LY75	O60449	IRE	LY75	Lymphocyte antigen 75 (Ly-75) (C-type lectin domain family 13 member B) (DEC-205) (gp200-MR6) (CD antigen CD205)	chr2	160628362	160761260	LY75	O60449	-
p6_11	CRE_OID01389_PODXL2	175	-0.244536	76	0.563076	-0.807612	1.9557e-09	-0.53013	CRE_OID01389_PODXL2	Q9NZ53	CRE	PODXL2	Podocalyxin-like protein 2 (Endoglycan)	chr3	127348024	127391652	PODXL2	Q9NZ53	+
p1_5	CVD2_116_IDUA	47	-0.58739	50	0.552147	-1.13954	2.17427e-09	-0.775118	CVD2_116_IDUA	P35475	CVD2	IDUA	Alpha-L-iduronidase (EC 3.2.1.76)	chr4	980785	998316	IDUA	P35475	+
p1_5	CVD2_101_BMP-6	47	-0.582052	50	0.547129	-1.12918	3.20062e-09	-0.830614	CVD2_101_BMP-6	P22004	CVD2	BMP-6	Bone morphogenetic protein 6 (BMP-6) (VG-1-related protein) (VG-1-R) (VGR-1)	chr6	7727030	7881655	BMP6	P22004	+
p1_5	ONC2_185_ADAM-TS-15	47	-0.566533	49	0.543409	-1.10994	4.11062e-09	-0.846366	ONC2_185_ADAM-TS-15	Q8TE58	ONC2	ADAM-TS-15	A disintegrin and metalloproteinase with thrombospondin motifs 15 (ADAM-TS 15) (ADAM-TS15) (ADAMTS-15) (EC 3.4.24.-)	chr11	130318869	130346532	ADAMTS15	Q8TE58	+
p1_5	CVD3_179_EGFR	47	-0.566366	50	0.532384	-1.09875	4.31505e-09	-0.56271	CVD3_179_EGFR	P00533	CVD3	EGFR	Epidermal growth factor receptor (EC 2.7.10.1) (Proto-oncogene c-ErbB-1) (Receptor tyrosine-protein kinase erbB-1)	chr7	55086714	55324313	EGFR	P00533	+
p6_11	CAM_OID01241_KIT	178	-0.239168	77	0.552881	-0.792049	5.15346e-09	-0.451188	CAM_OID01241_KIT	P10721	CAM	KIT	Mast/stem cell growth factor receptor Kit (SCFR) (EC 2.7.10.1) (Piebald trait protein) (PBT) (Proto-oncogene c-Kit) (Tyrosine-protein kinase Kit) (p145 c-kit) (v-kit Hardy-Zuckerman 4 feline sarcoma viral oncogene homolog) (CD antigen CD117)	chr4	55524085	55606881	KIT	P10721	+
p6_11	DEV_OID01432_P4HB	179	-0.213211	77	0.495646	-0.708857	5.22016e-09	-0.492642	DEV_OID01432_P4HB	P07237	DEV	P4HB	Protein disulfide-isomerase (PDI) (EC 5.3.4.1) (Cellular thyroid hormone-binding protein) (Prolyl 4-hydroxylase subunit beta) (p55)	chr17	79801035	79818570	P4HB	P07237	-
p1_5	ONC2_122_GPC1	47	-0.563243	49	0.540253	-1.1035	5.40865e-09	-0.620323	ONC2_122_GPC1	P35052	ONC2	GPC1	Glypican-1 [Cleaved into: Secreted glypican-1]	chr2	241375088	241407493	GPC1	P35052	+	Proteoglycans in cancer	hsa05205
p6_11	MET_OID01194_VCAN	178	-0.221173	77	0.511284	-0.732457	5.434e-09	-0.447947	MET_OID01194_VCAN	P13611	MET	VCAN	Versican core protein (Chondroitin sulfate proteoglycan core protein 2) (Chondroitin sulfate proteoglycan 2) (Glial hyaluronate-binding protein) (GHAP) (Large fibroblast proteoglycan) (PG-M)	chr5	82767284	82878122	VCAN	P13611	+
p1_5	CVD3_169_IL-1RT2	47	-0.56359	50	0.529775	-1.09336	6.30499e-09	-0.606771	CVD3_169_IL-1RT2	P27930	CVD3	IL-1RT2	Interleukin-1 receptor type 2 (IL-1R-2) (IL-1RT-2) (IL-1RT2) (CD121 antigen-like family member B) (CDw121b) (IL-1 type II receptor) (Interleukin-1 receptor beta) (IL-1R-beta) (Interleukin-1 receptor type II) (CD antigen CD121b) [Cleaved into: Interleukin-1 receptor type 2, membrane form (mIL-1R2) (mIL-1RII); Interleukin-1 receptor type 2, soluble form (sIL-1R2) (sIL-1RII)]	chr2	102608306	102645006	IL1R2	P27930	+	Transcriptional misregulation in cancer;Prostate cancer	hsa05202;hsa05215
p1_5	INF_153_Beta-NGF	47	-0.558087	48	0.54646	-1.10455	6.32201e-09	-0.324131	INF_153_Beta-NGF	P01138	INF	Beta-NGF	Beta-nerve growth factor (Beta-NGF)	chr1	115828539	115880857	NGF	P01138	-
p1_5	INF_179_FGF-19	47	-0.555702	48	0.544125	-1.09983	6.5692e-09	-1.14569	INF_179_FGF-19	O95750	INF	FGF-19	Fibroblast growth factor 19 (FGF-19)	chr11	69513000	69519410	FGF19	O95750	-	Pathways in cancer;Gastric cancer;Melanoma;Breast cancer	hsa05200;hsa05226;hsa05218;hsa05224
p1_5	CVD2_109_Protein-BOC	47	-0.559417	50	0.525852	-1.08527	6.82545e-09	-0.474911	CVD2_109_Protein-BOC	Q9BWV1	CVD2	Protein-BOC	Brother of CDO (Protein BOC)	chr3	112929850	113006303	BOC	Q9BWV1	+
p6_11	CAM_OID01220_LILRB5	178	-0.238755	77	0.551928	-0.790683	8.13061e-09	-0.66137	CAM_OID01220_LILRB5	O75023	CAM	LILRB5	Leukocyte immunoglobulin-like receptor subfamily B member 5 (CD85 antigen-like family member C) (Leukocyte immunoglobulin-like receptor 8) (LIR-8) (CD antigen CD85c)	chr19	54754263	54761164	LILRB5	O75023	-
p1_5	NEU_154_SCARA5	46	-0.568633	49	0.533819	-1.10245	8.76029e-09	-0.463426	NEU_154_SCARA5	Q6ZMJ2	NEU	SCARA5	Scavenger receptor class A member 5 (Scavenger receptor hlg)	chr8	27727399	27850244	SCARA5	Q6ZMJ2	-
p1_5	ONC2_114_CD48	47	-0.556628	49	0.533909	-1.09054	8.9662e-09	-0.486169	ONC2_114_CD48	P09326	ONC2	CD48	CD48 antigen (B-lymphocyte activation marker BLAST-1) (BCM1 surface antigen) (Leukocyte antigen MEM-102) (SLAM family member 2) (SLAMF2) (Signaling lymphocytic activation molecule 2) (TCT.1) (CD antigen CD48)	chr1	160648536	160681641	CD48	P09326	-
p1_5	CVD2_161_SORT1	47	-0.562716	50	0.528953	-1.09167	9.59425e-09	-0.566225	CVD2_161_SORT1	Q99523	CVD2	SORT1	Sortilin (100 kDa NT receptor) (Glycoprotein 95) (Gp95) (Neurotensin receptor 3) (NT3) (NTR3)	chr1	109852192	109940573	SORT1	Q99523	-
p6_11	DEV_OID01420_PILRA	179	-0.223598	77	0.519793	-0.743391	1.12352e-08	-0.425009	DEV_OID01420_PILRA	Q9UKJ1	DEV	PILRA	Paired immunoglobulin-like type 2 receptor alpha (Cell surface receptor FDF03) (Inhibitory receptor PILR-alpha)	chr7	99965153	99997719	PILRA	Q9UKJ1	+
p6_11	ODA_OID01090_MAP4K5	178	-0.205174	75	0.486947	-0.692122	1.13847e-08	-1.26957	ODA_OID01090_MAP4K5	Q9Y4K4	ODA	MAP4K5	Mitogen-activated protein kinase kinase kinase kinase 5 (EC 2.7.11.1) (Kinase homologous to SPS1/STE20) (KHS) (MAPK/ERK kinase kinase kinase 5) (MEK kinase kinase 5) (MEKKK 5)	chr14	50885219	51027844	MAP4K5	Q9Y4K4	-
p6_11	MET_OID01203_PAG1	178	-0.209774	77	0.484933	-0.694708	1.22871e-08	-0.578545	MET_OID01203_PAG1	Q9NWQ8	MET	PAG1	Phosphoprotein associated with glycosphingolipid-enriched microdomains 1 (Csk-binding protein) (Transmembrane adapter protein PAG) (Transmembrane phosphoprotein Cbp)	chr8	81880045	82024303	PAG1	Q9NWQ8	-
p6_11	DEV_OID01474_SCGB3A1	179	-0.217876	77	0.506492	-0.724368	1.25074e-08	-0.547919	DEV_OID01474_SCGB3A1	Q96QR1	DEV	SCGB3A1	Secretoglobin family 3A member 1 (Cytokine HIN-1) (High in normal 1) (Pneumo secretory protein 2) (PnSP-2) (Uteroglobin-related protein 2)	chr5	180017103	180018540	SCGB3A1	Q96QR1	-
p6_11	IRE_OID00980_HSD11B1	175	-0.214841	75	0.501296	-0.716137	1.48792e-08	-0.357938	IRE_OID00980_HSD11B1	P28845	IRE	HSD11B1	Corticosteroid 11-beta-dehydrogenase isozyme 1 (EC 1.1.1.146) (11-beta-hydroxysteroid dehydrogenase 1) (11-DH) (11-beta-HSD1) (Short chain dehydrogenase/reductase family 26C member 1)	chr1	209859510	209908295	HSD11B1	P28845	+	Chemical carcinogenesis	hsa05204
p6_11	CAM_OID01251_CD46	178	-0.208909	77	0.482933	-0.691843	1.54279e-08	-0.421416	CAM_OID01251_CD46	P15529	CAM	CD46	Membrane cofactor protein (TLX) (Trophoblast leukocyte common antigen) (CD antigen CD46)	chr1	207925402	207968858	CD46	P15529	+
p6_11	CAM_OID01265_TNC	178	-0.213693	77	0.493991	-0.707683	1.6166e-08	-0.563792	CAM_OID01265_TNC	P24821	CAM	TNC	Tenascin (TN) (Cytotactin) (GMEM) (GP 150-225) (Glioma-associated-extracellular matrix antigen) (Hexabrachion) (JI) (Myotendinous antigen) (Neuronectin) (Tenascin-C) (TN-C)	chr9	117782806	117880536	TNC	P24821	-	MicroRNAs in cancer	hsa05206
p6_11	IRE_OID01001_FAM3B	175	-0.216547	75	0.505277	-0.721825	1.62092e-08	-0.506594	IRE_OID01001_FAM3B	P58499	IRE	FAM3B	Protein FAM3B (Cytokine-like protein 2-21) (Pancreatic-derived factor) (PANDER)	chr21	42676139	42729358	FAM3B	P58499	+
p6_11	DEV_OID01468_CRHBP	179	-0.209261	77	0.486464	-0.695725	1.6533e-08	-0.328451	DEV_OID01468_CRHBP	P24387	DEV	CRHBP	Corticotropin-releasing factor-binding protein (CRF-BP) (CRF-binding protein) (Corticotropin-releasing hormone-binding protein) (CRH-BP)	chr5	76248538	76276983	CRHBP	P24387	+
p1_5	NEU_183_TNFRSF21	46	-0.559135	49	0.524902	-1.08404	1.76715e-08	-0.375537	NEU_183_TNFRSF21	O75509	NEU	TNFRSF21	Tumor necrosis factor receptor superfamily member 21 (Death receptor 6) (CD antigen CD358)	chr6	47199268	47277641	TNFRSF21	O75509	-
p1_5	ONC2_120_TNFSF10	47	-0.544099	49	0.521891	-1.06599	1.83472e-08	-0.52632	ONC2_120_TNFSF10	P50591	ONC2	TNFSF10	Tumor necrosis factor ligand superfamily member 10 (Apo-2 ligand) (Apo-2L) (TNF-related apoptosis-inducing ligand) (Protein TRAIL) (CD antigen CD253)	chr3	172223298	172241297	TNFSF10	P50591	-
p1_5	NEU_153_Beta-NGF	46	-0.551001	49	0.517267	-1.06827	1.85334e-08	-0.363889	NEU_153_Beta-NGF	P01138	NEU	Beta-NGF	Beta-nerve growth factor (Beta-NGF)	chr1	115828539	115880857	NGF	P01138	-
p1_5	ONC2_156_HGF	47	-0.543305	49	0.521129	-1.06443	1.86903e-08	-0.774542	ONC2_156_HGF	P14210	ONC2	HGF	Hepatocyte growth factor (Hepatopoietin-A) (Scatter factor) (SF) [Cleaved into: Hepatocyte growth factor alpha chain; Hepatocyte growth factor beta chain]	chr7	81328322	81399754	HGF	P14210	-	Pathways in cancer;Proteoglycans in cancer;Hepatocellular carcinoma;Gastric cancer;Melanoma;Renal cell carcinoma	hsa05200;hsa05205;hsa05225;hsa05226;hsa05218;hsa05211
p1_5	CVD3_123_LTBR	47	-0.550428	50	0.517402	-1.06783	1.91772e-08	-0.621886	CVD3_123_LTBR	P36941	CVD3	LTBR	Tumor necrosis factor receptor superfamily member 3 (Lymphotoxin-beta receptor) (Tumor necrosis factor C receptor) (Tumor necrosis factor receptor 2-related protein) (Tumor necrosis factor receptor type III) (TNF-RIII) (TNFR-III)	chr12	6484211	6500733	LTBR	P36941	+	Viral carcinogenesis	hsa05203
p6_11	DEV_OID01486_FCER2	179	-0.213028	77	0.495221	-0.708249	1.9632e-08	-0.480171	DEV_OID01486_FCER2	P06734	DEV	FCER2	Low affinity immunoglobulin epsilon Fc receptor (BLAST-2) (C-type lectin domain family 4 member J) (Fc-epsilon-RII) (Immunoglobulin E-binding factor) (Lymphocyte IgE receptor) (CD antigen CD23) [Cleaved into: Low affinity immunoglobulin epsilon Fc receptor membrane-bound form; Low affinity immunoglobulin epsilon Fc receptor soluble form]	chr19	7753644	7767032	FCER2	P06734	-
p6_11	IRE_OID00942_HCLS1	175	-0.207156	75	0.483364	-0.69052	2.01519e-08	-0.812493	IRE_OID00942_HCLS1	P14317	IRE	HCLS1	Hematopoietic lineage cell-specific protein (Hematopoietic cell-specific LYN substrate 1) (LckBP1) (p75)	chr3	121350246	121379774	HCLS1	P14317	-	Proteoglycans in cancer	hsa05205
p1_5	INF_143_LIF-R	47	-0.537302	48	0.526108	-1.06341	2.38422e-08	-0.343901	INF_143_LIF-R	P42702	INF	LIF-R	Leukemia inhibitory factor receptor (LIF receptor) (LIF-R) (CD antigen CD118)	chr5	38475065	38608456	LIFR	P42702	-
plex42	ONC2_184_MAD-homolog-5	159	-0.214967	77	0.443892	-0.658859	2.47686e-08	-0.352218	ONC2_184_MAD-homolog-5	Q99717	ONC2	MAD-homolog-5	Mothers against decapentaplegic homolog 5 (MAD homolog 5) (Mothers against DPP homolog 5) (JV5-1) (SMAD family member 5) (SMAD 5) (Smad5) (hSmad5)	chr5	135468534	135524435	SMAD5	Q99717	+
p1_5	CVD3_105_IL-17RA	47	-0.542524	50	0.509973	-1.0525	2.5671e-08	-0.645644	CVD3_105_IL-17RA	Q96F46	CVD3	IL-17RA	Interleukin-17 receptor A (IL-17 receptor A) (IL-17RA) (CDw217) (CD antigen CD217)	chr22	17565844	17596583	IL17RA	Q96F46	+
p6_11	ODA_OID01067_PLIN1	178	0.176669	75	-0.419293	0.595962	2.61573e-08	0.724617	ODA_OID01067_PLIN1	O60240	ODA	PLIN1	Perilipin-1 (Lipid droplet-associated protein)	chr15	90207596	90222658	PLIN1	O60240	-
p6_11	MET_OID01125_CTSO	178	-0.213572	77	0.493712	-0.707284	2.61878e-08	-0.351239	MET_OID01125_CTSO	P43234	MET	CTSO	Cathepsin O (EC 3.4.22.42)	chr4	156845270	156875069	CTSO	P43234	-
p1_5	CVD2_151_MERTK	47	-0.544049	50	0.511406	-1.05545	2.68724e-08	-0.609772	CVD2_151_MERTK	Q12866	CVD2	MERTK	Tyrosine-protein kinase Mer (EC 2.7.10.1) (Proto-oncogene c-Mer) (Receptor tyrosine kinase MerTK)	chr2	112656056	112787138	MERTK	Q12866	+
p6_11	DEV_OID01436_BST1	164	-0.245567	73	0.551685	-0.797252	2.73125e-08	-0.256625	DEV_OID01436_BST1	Q10588	DEV	BST1	ADP-ribosyl cyclase/cyclic ADP-ribose hydrolase 2 (EC 3.2.2.6) (ADP-ribosyl cyclase 2) (Bone marrow stromal antigen 1) (BST-1) (Cyclic ADP-ribose hydrolase 2) (cADPr hydrolase 2) (CD antigen CD157)	chr4	15704573	15739936	BST1	Q10588	+
p1_5	CVD3_187_RARRES2	47	-0.564183	50	0.530332	-1.09452	2.7369e-08	-0.630601	CVD3_187_RARRES2	Q99969	CVD3	RARRES2	Retinoic acid receptor responder protein 2 (Chemerin) (RAR-responsive protein TIG2) (Tazarotene-induced gene 2 protein)	chr7	150035408	150038763	RARRES2	Q99969	-
p6_11	MET_OID01177_PPP1R2	178	-0.217808	77	0.503504	-0.721312	2.95557e-08	-0.839897	MET_OID01177_PPP1R2	P41236	MET	PPP1R2	Protein phosphatase inhibitor 2 (IPP-2)	chr3	195241221	195270209	PPP1R2	P41236	-
p1_5	ONC2_149_GPNMB	47	-0.535951	49	0.514076	-1.05003	3.41573e-08	-0.273038	ONC2_149_GPNMB	Q14956	ONC2	GPNMB	Transmembrane glycoprotein NMB (Transmembrane glycoprotein HGFIN)	chr7	23275586	23314727	GPNMB	Q14956	+
p1_5	CVD3_120_MEPE	47	-0.53574	50	0.503596	-1.03934	3.67247e-08	-0.601673	CVD3_120_MEPE	Q9NQ76	CVD3	MEPE	Matrix extracellular phosphoglycoprotein (Osteoblast/osteocyte factor 45) (OF45)	chr4	88742563	88767969	MEPE	Q9NQ76	+
p6_11	ODA_OID01073_VASH1	178	-0.236669	75	0.561694	-0.798363	3.7264e-08	-0.953876	ODA_OID01073_VASH1	Q7L8A9	ODA	VASH1	Vasohibin-1	chr14	77228532	77249354	VASH1	Q7L8A9	+
p1_5	CVD3_188_ICAM-2	47	-0.537103	50	0.504877	-1.04198	3.8136e-08	-0.592001	CVD3_188_ICAM-2	P13598	CVD3	ICAM-2	Intercellular adhesion molecule 2 (ICAM-2) (CD antigen CD102)	chr17	62079954	62097994	ICAM2	P13598	-
p6_11	IRE_OID01025_CD83	175	-0.232375	75	0.542207	-0.774582	3.81955e-08	-0.372358	IRE_OID01025_CD83	Q01151	IRE	CD83	CD83 antigen (hCD83) (B-cell activation protein) (Cell surface protein HB15) (CD antigen CD83)	chr6	14117872	14137149	CD83	Q01151	+
p1_5	INF_165_CD5	47	-0.53013	48	0.519085	-1.04922	3.99241e-08	-0.452017	INF_165_CD5	P06127	INF	CD5	T-cell surface glycoprotein CD5 (Lymphocyte antigen T1/Leu-1) (CD antigen CD5)	chr11	60869867	60895324	CD5	P06127	+
p6_11	CAM_OID01229_SERPINA5	178	-0.212064	77	0.490225	-0.702288	4.0292e-08	-0.548862	CAM_OID01229_SERPINA5	P05154	CAM	SERPINA5	Plasma serine protease inhibitor (Acrosomal serine protease inhibitor) (Plasminogen activator inhibitor 3) (PAI-3) (PAI3) (Protein C inhibitor) (PCI) (Serpin A5)	chr14	95027779	95059457	SERPINA5	P05154	+
p1_5	NEU_118_ROBO2	46	-0.542961	49	0.509718	-1.05268	4.30061e-08	-0.608965	NEU_118_ROBO2	Q9HCK4	NEU	ROBO2	Roundabout homolog 2	chr3	75955846	77699115	ROBO2	Q9HCK4	+
p1_5	CVD3_111_ALCAM	47	-0.543153	50	0.510564	-1.05372	4.33951e-08	-0.466281	CVD3_111_ALCAM	Q13740	CVD3	ALCAM	CD166 antigen (Activated leukocyte cell adhesion molecule) (CD antigen CD166)	chr3	105085753	105295744	ALCAM	Q13740	+
p1_5	ONC2_138_hK14	47	-0.535593	49	0.513732	-1.04933	4.8534e-08	-0.877021	ONC2_138_hK14	Q9P0G3	ONC2	hK14	Kallikrein-14 (hK14) (EC 3.4.21.-) (Kallikrein-like protein 6) (KLK-L6)	chr19	51580752	51587502	KLK14	Q9P0G3	-
p1_5	NEU_107_UNC5C	46	-0.544139	49	0.510825	-1.05496	4.99413e-08	-0.592963	NEU_107_UNC5C	O95185	NEU	UNC5C	Netrin receptor UNC5C (Protein unc-5 homolog 3) (Protein unc-5 homolog C)	chr4	96083655	96470357	UNC5C	O95185	-
p1_5	NEU_170_FcRL2	46	-0.535931	49	0.503119	-1.03905	5.32308e-08	-0.586239	NEU_170_FcRL2	Q96LA5	NEU	FcRL2	Fc receptor-like protein 2 (FcR-like protein 2) (FcRL2) (Fc receptor homolog 2) (FcRH2) (IFGP family protein 4) (Immunoglobulin receptor translocation-associated protein 4) (SH2 domain-containing phosphatase anchor protein 1) (CD antigen CD307b)	chr1	157715523	157746922	FCRL2	Q96LA5	-
p6_11	CRE_OID01348_FLI1	156	-0.243742	76	0.500312	-0.744053	5.33524e-08	-1.31176	CRE_OID01348_FLI1	Q01543	CRE	FLI1	Friend leukemia integration 1 transcription factor (Proto-oncogene Fli-1) (Transcription factor ERGB)	chr11	128556430	128683162	FLI1	Q01543	+	Transcriptional misregulation in cancer	hsa05202
p1_5	ONC2_190_VEGFR-3	47	-0.537952	49	0.515995	-1.05395	5.84939e-08	-0.420731	ONC2_190_VEGFR-3	P35916	ONC2	VEGFR-3	Vascular endothelial growth factor receptor 3 (VEGFR-3) (EC 2.7.10.1) (Fms-like tyrosine kinase 4) (FLT-4) (Tyrosine-protein kinase receptor FLT4)	chr5	180028506	180076624	FLT4	P35916	-	Pathways in cancer;Breast cancer	hsa05200;hsa05224
p6_11	MET_OID01207_METRNL	178	-0.206421	77	0.477182	-0.683603	5.99048e-08	-0.312553	MET_OID01207_METRNL	Q641Q3	MET	METRNL	Meteorin-like protein (Subfatin)	chr17	81037567	81052864	METRNL	Q641Q3	+
p6_11	MET_OID01144_CCDC80	178	-0.220012	77	0.508599	-0.728611	6.04759e-08	-0.694518	MET_OID01144_CCDC80	Q76M96	MET	CCDC80	Coiled-coil domain-containing protein 80 (Down-regulated by oncogenes protein 1) (Up-regulated in BRS-3 deficient mouse homolog)	chr3	112323407	112368377	CCDC80	Q76M96	-
plex42	ONC2_118_ITGAV	159	-0.239687	77	0.494939	-0.734626	6.12118e-08	-0.320681	ONC2_118_ITGAV	P06756	ONC2	ITGAV	Integrin alpha-V (Vitronectin receptor) (Vitronectin receptor subunit alpha) (CD antigen CD51) [Cleaved into: Integrin alpha-V heavy chain; Integrin alpha-V light chain]	chr2	187454792	187545628	ITGAV	P06756	+	Pathways in cancer;Proteoglycans in cancer;Small cell lung cancer	hsa05200;hsa05205;hsa05222
p6_11	MET_OID01134_ANGPTL7	178	-0.240718	77	0.556466	-0.797184	6.26156e-08	-0.259817	MET_OID01134_ANGPTL7	O43827	MET	ANGPTL7	Angiopoietin-related protein 7 (Angiopoietin-like factor) (Angiopoietin-like protein 7) (Cornea-derived transcript 6 protein)	chr1	11249398	11256038	ANGPTL7	O43827	+
p6_11	CAM_OID01292_CCL14	178	-0.209226	77	0.483664	-0.69289	6.40908e-08	-0.384499	CAM_OID01292_CCL14	Q16627	CAM	CCL14	C-C motif chemokine 14 (Chemokine CC-1/CC-3) (HCC-1/HCC-3) (HCC-1(1-74)) (NCC-2) (Small-inducible cytokine A14) [Cleaved into: HCC-1(3-74); HCC-1(4-74); HCC-1(9-74)]	chr17	34310327	34329100	CCL14	Q16627	-
p1_5	NEU_149_TMPRSS5	46	-0.53219	49	0.499607	-1.0318	6.66461e-08	-0.532965	NEU_149_TMPRSS5	Q9H3S3	NEU	TMPRSS5	Transmembrane protease serine 5 (EC 3.4.21.-) (Spinesin)	chr11	113558272	113577095	TMPRSS5	Q9H3S3	-
p1_5	NEU_123_CPA2	46	-0.539258	49	0.506242	-1.0455	6.85172e-08	-0.932887	NEU_123_CPA2	P48052	NEU	CPA2	Carboxypeptidase A2 (EC 3.4.17.15)	chr7	129906667	129929638	CPA2	P48052	+
p1_5	INF_136_MCP-4	47	-0.525023	48	0.514085	-1.03911	6.89778e-08	-0.989846	INF_136_MCP-4	Q99616	INF	MCP-4	C-C motif chemokine 13 (CK-beta-10) (Monocyte chemoattractant protein 4) (Monocyte chemotactic protein 4) (MCP-4) (NCC-1) (Small-inducible cytokine A13) [Cleaved into: C-C motif chemokine 13, long chain; C-C motif chemokine 13, medium chain; C-C motif chemokine 13, short chain]	chr17	32683471	32685629	CCL13	Q99616	+
p1_5	CVD3_134_TNFRSF10C	47	-0.527714	50	0.496051	-1.02377	6.91297e-08	-0.640061	CVD3_134_TNFRSF10C	O14798	CVD3	TNFRSF10C	Tumor necrosis factor receptor superfamily member 10C (Antagonist decoy receptor for TRAIL/Apo-2L) (Decoy TRAIL receptor without death domain) (Decoy receptor 1) (DcR1) (Lymphocyte inhibitor of TRAIL) (TNF-related apoptosis-inducing ligand receptor 3) (TRAIL receptor 3) (TRAIL-R3) (TRAIL receptor without an intracellular domain) (CD antigen CD263)	chr8	22941868	22974950	TNFRSF10C	O14798	+
p1_5	ONC2_192_WIF-1	47	-0.529613	49	0.507996	-1.03761	6.94185e-08	-0.483763	ONC2_192_WIF-1	Q9Y5W5	ONC2	WIF-1	Wnt inhibitory factor 1 (WIF-1)	chr12	65444406	65515346	WIF1	Q9Y5W5	-
p6_11	MET_OID01170_CHRDL2	178	-0.214591	77	0.496067	-0.710658	7.09532e-08	-0.56066	MET_OID01170_CHRDL2	Q6WN34	MET	CHRDL2	Chordin-like protein 2 (Breast tumor novel factor 1) (BNF-1) (Chordin-related protein 2)	chr11	74407474	74442430	CHRDL2	Q6WN34	-
p6_11	CAM_OID01304_CRTAC1	178	-0.222086	77	0.513393	-0.735478	7.62252e-08	-0.499263	CAM_OID01304_CRTAC1	Q9NQ79	CAM	CRTAC1	Cartilage acidic protein 1 (68 kDa chondrocyte-expressed protein) (CEP-68) (ASPIC)	chr10	99624757	99790585	CRTAC1	Q9NQ79	-
p1_5	INF_111_LAP-TGF-beta-1	47	-0.524893	48	0.513957	-1.03885	7.73555e-08	-0.674113	INF_111_LAP-TGF-beta-1	P01137	INF	LAP-TGF-beta-1	Transforming growth factor beta-1 (TGF-beta-1) [Cleaved into: Latency-associated peptide (LAP)]	chr19	41807492	41859816	TGFB1	P01137	-	Pathways in cancer;Proteoglycans in cancer;Colorectal cancer;Pancreatic cancer;Hepatocellular carcinoma;Gastric cancer;Chronic myeloid leukemia;Renal cell carcinoma	hsa05200;hsa05205;hsa05210;hsa05212;hsa05225;hsa05226;hsa05220;hsa05211
p6_11	IRE_OID00976_EIF4G1	175	-0.185789	75	0.433508	-0.619298	8.38429e-08	-0.857922	IRE_OID00976_EIF4G1	Q04637	IRE	EIF4G1	Eukaryotic translation initiation factor 4 gamma 1 (eIF-4-gamma 1) (eIF-4G 1) (eIF-4G1) (p220)	chr3	184032283	184053146	EIF4G1	Q04637	+
p1_5	CVD3_102_LDL-receptor	47	-0.522251	50	0.490916	-1.01317	9.08702e-08	-0.755073	CVD3_102_LDL-receptor	P01130	CVD3	LDL-receptor	Low-density lipoprotein receptor (LDL receptor)	chr19	11200038	11244492	LDLR	P01130	+
p6_11	DEV_OID01439_SNAP29	179	-0.188233	77	0.437581	-0.625815	9.20806e-08	-0.955603	DEV_OID01439_SNAP29	O95721	DEV	SNAP29	Synaptosomal-associated protein 29 (SNAP-29) (Soluble 29 kDa NSF attachment protein) (Vesicle-membrane fusion protein SNAP-29)	chr22	21213271	21245506	SNAP29	O95721	+
p1_5	INF_120_TRAIL	47	-0.518334	48	0.507536	-1.02587	9.70168e-08	-0.513489	INF_120_TRAIL	P50591	INF	TRAIL	Tumor necrosis factor ligand superfamily member 10 (Apo-2 ligand) (Apo-2L) (TNF-related apoptosis-inducing ligand) (Protein TRAIL) (CD antigen CD253)	chr3	172223298	172241297	TNFSF10	P50591	-
p6_11	ODA_OID01493_PGF	178	-0.2206	75	0.523557	-0.744157	1.02582e-07	-0.344482	ODA_OID01493_PGF	P49763-3	ODA	PGF
p6_11	ODA_OID01065_FOXO1	178	-0.197748	75	0.469321	-0.667069	1.06917e-07	-0.763434	ODA_OID01065_FOXO1	Q12778	ODA	FOXO1	Forkhead box protein O1 (Forkhead box protein O1A) (Forkhead in rhabdomyosarcoma)	chr13	41129804	41240734	FOXO1	Q12778	-	Pathways in cancer;Transcriptional misregulation in cancer;Prostate cancer	hsa05200;hsa05202;hsa05215
p1_5	ONC2_176_PPY	47	-0.517967	49	0.496825	-1.01479	1.07223e-07	-1.62442	ONC2_176_PPY	P01298	ONC2	PPY	Pancreatic prohormone (Pancreatic polypeptide) (PP) (Obinepitide) [Cleaved into: Pancreatic hormone (PH); Pancreatic icosapeptide (PI)]	chr17	42018172	42019836	PPY	P01298	-
p1_5	CVD3_172_CASP-3	47	-0.532403	50	0.500459	-1.03286	1.24404e-07	-1.50173	CVD3_172_CASP-3	P42574	CVD3	CASP-3	Caspase-3 (CASP-3) (EC 3.4.22.56) (Apopain) (Cysteine protease CPP32) (CPP-32) (Protein Yama) (SREBP cleavage activity 1) (SCA-1) [Cleaved into: Caspase-3 subunit p17; Caspase-3 subunit p12]	chr4	185548850	185570663	CASP3	P42574	-	Pathways in cancer;MicroRNAs in cancer;Proteoglycans in cancer;Viral carcinogenesis;Colorectal cancer;Small cell lung cancer	hsa05200;hsa05206;hsa05205;hsa05203;hsa05210;hsa05222
p6_11	CAM_OID01282_FAP	178	-0.226286	77	0.523102	-0.749388	1.27949e-07	-0.319655	CAM_OID01282_FAP	Q12884	CAM	FAP	Prolyl endopeptidase FAP (EC 3.4.21.26) (170 kDa melanoma membrane-bound gelatinase) (Dipeptidyl peptidase FAP) (EC 3.4.14.5) (Fibroblast activation protein alpha) (FAPalpha) (Gelatine degradation protease FAP) (EC 3.4.21.-) (Integral membrane serine protease) (Post-proline cleaving enzyme) (Serine integral membrane protease) (SIMP) (Surface-expressed protease) (Seprase) [Cleaved into: Antiplasmi…	chr2	163027194	163101661	FAP	Q12884	-
p6_11	ODA_OID01031_CLEC1A	178	-0.229288	75	0.544177	-0.773465	1.29239e-07	-0.331368	ODA_OID01031_CLEC1A	Q8NC01	ODA	CLEC1A	C-type lectin domain family 1 member A (C-type lectin-like receptor 1) (CLEC-1)	chr12	10222153	10264226	CLEC1A	Q8NC01	-
p6_11	IRE_OID00983_SH2B3	172	-0.192516	75	0.441503	-0.634019	1.30198e-07	-0.974696	IRE_OID00983_SH2B3	Q9UQQ2	IRE	SH2B3	SH2B adapter protein 3 (Lymphocyte adapter protein) (Lymphocyte-specific adapter protein Lnk) (Signal transduction protein Lnk)	chr12	111843752	111889427	SH2B3	Q9UQQ2	+
p6_11	DEV_OID01471_FSTL3	179	-0.228336	77	0.530807	-0.759143	1.32842e-07	-0.363926	DEV_OID01471_FSTL3	O95633	DEV	FSTL3	Follistatin-related protein 3 (Follistatin-like protein 3) (Follistatin-related gene protein)	chr19	676392	683385	FSTL3	O95633	+
p1_5	INF_192_STAMPB	47	-0.512643	48	0.501963	-1.01461	1.37331e-07	-1.30279	INF_192_STAMPB	O95630	INF	STAMPB	STAM-binding protein (EC 3.4.19.-) (Associated molecule with the SH3 domain of STAM) (Endosome-associated ubiquitin isopeptidase)	chr2	74056086	74100786	STAMBP	O95630	+
p6_11	CAM_OID01293_QPCT	178	-0.263445	77	0.609002	-0.872447	1.42507e-07	-0.214204	CAM_OID01293_QPCT	Q16769	CAM	QPCT	Glutaminyl-peptide cyclotransferase (EC 2.3.2.5) (Glutaminyl cyclase) (QC) (sQC) (Glutaminyl-tRNA cyclotransferase) (Glutamyl cyclase) (EC)	chr2	37571717	37600465	QPCT	Q16769	+
plex42	NEU_190_NTRK3	159	-0.238252	77	0.491974	-0.730226	1.43901e-07	-0.398056	NEU_190_NTRK3	Q16288	NEU	NTRK3	NT-3 growth factor receptor (EC 2.7.10.1) (GP145-TrkC) (Trk-C) (Neurotrophic tyrosine kinase receptor type 3) (TrkC tyrosine kinase)	chr15	88418230	88799999	NTRK3	Q16288	-	Central carbon metabolism in cancer	hsa05230
p1_5	CVD3_196_CCL16	47	-0.527606	50	0.495949	-1.02356	1.4524e-07	-0.78134	CVD3_196_CCL16	O15467	CVD3	CCL16	C-C motif chemokine 16 (Chemokine CC-4) (HCC-4) (Chemokine LEC) (IL-10-inducible chemokine) (LCC-1) (Liver-expressed chemokine) (Lymphocyte and monocyte chemoattractant) (LMC) (Monotactin-1) (MTN-1) (NCC-4) (Small-inducible cytokine A16)	chr17	34303529	34308532	CCL16	O15467	-
p6_11	MET_OID01129_ACP6	178	-0.194528	77	0.449689	-0.644217	1.51666e-07	-0.467623	MET_OID01129_ACP6	Q9NPH0	MET	ACP6	Lysophosphatidic acid phosphatase type 6 (EC 3.1.3.2) (Acid phosphatase 6, lysophosphatidic) (Acid phosphatase-like protein 1) (PACPL1)	chr1	147101453	147142618	ACP6	Q9NPH0	-
p1_5	NEU_162_PVR	46	-0.530756	49	0.498261	-1.02902	1.6147e-07	-0.47974	NEU_162_PVR	P15151	NEU	PVR	Poliovirus receptor (Nectin-like protein 5) (NECL-5) (CD antigen CD155)	chr19	45147098	45166850	PVR	P15151	+
p1_5	CVD2_105_CD40-L	47	-0.519103	50	0.487957	-1.00706	1.63146e-07	-1.59232	CVD2_105_CD40-L	P29965	CVD2	CD40-L	CD40 ligand (CD40-L) (T-cell antigen Gp39) (TNF-related activation protein) (TRAP) (Tumor necrosis factor ligand superfamily member 5) (CD antigen CD154) [Cleaved into: CD40 ligand, membrane form; CD40 ligand, soluble form]	chrX	135730352	135742549	CD40LG	P29965	+
p6_11	IRE_OID00982_PLXNA4	175	-0.176713	75	0.41233	-0.589042	1.65583e-07	-0.980915	IRE_OID00982_PLXNA4	Q9HCM2	IRE	PLXNA4	Plexin-A4	chr7	131808091	132333447	PLXNA4	Q9HCM2	-
p6_11	MET_OID01180_ADGRE2	178	-0.196785	77	0.454906	-0.651691	1.70655e-07	-0.396685	MET_OID01180_ADGRE2	Q9UHX3	MET	ADGRE2	Adhesion G protein-coupled receptor E2 (EGF-like module receptor 2) (EGF-like module-containing mucin-like hormone receptor-like 2) (CD antigen CD312)	chr19	14843205	14889353	EMR2	Q9UHX3	-
p6_11	CAM_OID01264_IGFBP6	178	-0.217223	77	0.502152	-0.719375	1.72912e-07	-0.385979	CAM_OID01264_IGFBP6	P24592	CAM	IGFBP6	Insulin-like growth factor-binding protein 6 (IBP-6) (IGF-binding protein 6) (IGFBP-6)	chr12	53491220	53496129	IGFBP6	P24592	+
p6_11	MET_OID01126_FCRL1	178	-0.202879	77	0.468994	-0.671873	1.74868e-07	-0.411282	MET_OID01126_FCRL1	Q96LA6	MET	FCRL1	Fc receptor-like protein 1 (FcR-like protein 1) (FcRL1) (Fc receptor homolog 1) (FcRH1) (IFGP family protein 1) (hIFGP1) (Immune receptor translocation-associated protein 5) (CD antigen CD307a)	chr1	157764193	157789895	FCRL1	Q96LA6	-
p1_5	INF_152_PD-L1	47	-0.508159	48	0.497573	-1.00573	1.79578e-07	-0.575206	INF_152_PD-L1	Q9NZQ7	INF	PD-L1	Programmed cell death 1 ligand 1 (PD-L1) (PDCD1 ligand 1) (Programmed death ligand 1) (B7 homolog 1) (B7-H1) (CD antigen CD274)	chr9	5450503	5470566	CD274	Q9NZQ7	+
p6_11	ODA_OID01056_INPPL1	178	-0.180371	75	0.428081	-0.608452	1.87111e-07	-1.02345	ODA_OID01056_INPPL1	O15357	ODA	INPPL1	Phosphatidylinositol 3,4,5-trisphosphate 5-phosphatase 2 (EC 3.1.3.86) (Inositol polyphosphate phosphatase-like protein 1) (INPPL-1) (Protein 51C) (SH2 domain-containing inositol 5'-phosphatase 2) (SH2 domain-containing inositol phosphatase 2) (SHIP-2)	chr11	71934745	71950149	INPPL1	O15357	+
p1_5	INF_118_AXIN1	46	-0.517774	48	0.496201	-1.01398	1.98457e-07	-1.60004	INF_118_AXIN1	O15169	INF	AXIN1	Axin-1 (Axis inhibition protein 1) (hAxin)	chr16	337440	402673	AXIN1	O15169	-	Pathways in cancer;Colorectal cancer;Hepatocellular carcinoma;Gastric cancer;Basal cell carcinoma;Endometrial cancer;Breast cancer	hsa05200;hsa05210;hsa05225;hsa05226;hsa05217;hsa05213;hsa05224
p1_5	CVD3_136_SELE	47	-0.509758	50	0.479172	-0.98893	2.06594e-07	-0.61516	CVD3_136_SELE	P16581	CVD3	SELE	E-selectin (CD62 antigen-like family member E) (Endothelial leukocyte adhesion molecule 1) (ELAM-1) (Leukocyte-endothelial cell adhesion molecule 2) (LECAM2) (CD antigen CD62E)	chr1	169691781	169733846	SELE	P16581	-
p6_11	DEV_OID01463_GUSB	179	-0.198477	77	0.461394	-0.65987	2.07751e-07	-0.572128	DEV_OID01463_GUSB	P08236	DEV	GUSB	Beta-glucuronidase (EC 3.2.1.31) (Beta-G1)	chr7	65425671	65447301	GUSB	P08236	-
p6_11	CAM_OID01275_PLTP	178	-0.184999	77	0.42766	-0.612658	2.23623e-07	-0.270463	CAM_OID01275_PLTP	P55058	CAM	PLTP	Phospholipid transfer protein (Lipid transfer protein II)	chr20	44527399	44540794	PLTP	P55058	-
p1_5	NEU_156_NTRK2	46	-0.519246	49	0.487455	-1.0067	2.64967e-07	-0.500638	NEU_156_NTRK2	Q16620	NEU	NTRK2	BDNF/NT-3 growth factors receptor (EC 2.7.10.1) (GP145-TrkB) (Trk-B) (Neurotrophic tyrosine kinase receptor type 2) (TrkB tyrosine kinase) (Tropomyosin-related kinase B)	chr9	87283466	87638505	NTRK2	Q16620	+
p1_5	INF_196_CSF-1	47	-0.505061	48	0.494539	-0.9996	2.67592e-07	-0.460943	INF_196_CSF-1	P09603	INF	CSF-1	Macrophage colony-stimulating factor 1 (CSF-1) (M-CSF) (MCSF) (Lanimostim) [Cleaved into: Processed macrophage colony-stimulating factor 1]	chr1	110452864	110473614	CSF1	P09603	+
p1_5	ONC2_184_MAD-homolog-5	47	-0.505192	49	0.484572	-0.989764	2.81714e-07	-0.300646	ONC2_184_MAD-homolog-5	Q99717	ONC2	MAD-homolog-5	Mothers against decapentaplegic homolog 5 (MAD homolog 5) (Mothers against DPP homolog 5) (JV5-1) (SMAD family member 5) (SMAD 5) (Smad5) (hSmad5)	chr5	135468534	135524435	SMAD5	Q99717	+
p6_11	IRE_OID00990_MGMT	175	-0.190258	75	0.443936	-0.634195	2.92123e-07	-0.871124	IRE_OID00990_MGMT	P16455	IRE	MGMT	Methylated-DNA--protein-cysteine methyltransferase (EC 2.1.1.63) (6-O-methylguanine-DNA methyltransferase) (MGMT) (O-6-methylguanine-DNA-alkyltransferase)	chr10	131265448	131566271	MGMT	P16455	+
p1_5	CVD2_127_IL-17D	47	-0.50427	50	0.474013	-0.978283	3.02234e-07	-0.426659	CVD2_127_IL-17D	Q8TAD2	CVD2	IL-17D	Interleukin-17D (IL-17D) (Interleukin-27) (IL-27)	chr13	21276266	21297237	IL17D	Q8TAD2	+
p1_5	INF_156_HGF	47	-0.49989	48	0.489476	-0.989367	3.03138e-07	-0.678973	INF_156_HGF	P14210	INF	HGF	Hepatocyte growth factor (Hepatopoietin-A) (Scatter factor) (SF) [Cleaved into: Hepatocyte growth factor alpha chain; Hepatocyte growth factor beta chain]	chr7	81328322	81399754	HGF	P14210	-	Pathways in cancer;Proteoglycans in cancer;Hepatocellular carcinoma;Gastric cancer;Melanoma;Renal cell carcinoma	hsa05200;hsa05205;hsa05225;hsa05226;hsa05218;hsa05211
p1_5	CVD3_115_MCP-1	47	-0.509454	50	0.478887	-0.98834	3.31046e-07	-0.646313	CVD3_115_MCP-1	P13500	CVD3	MCP-1	C-C motif chemokine 2 (HC11) (Monocyte chemoattractant protein 1) (Monocyte chemotactic and activating factor) (MCAF) (Monocyte chemotactic protein 1) (MCP-1) (Monocyte secretory protein JE) (Small-inducible cytokine A2)	chr17	32582304	32584222	CCL2	P13500	+
p1_5	CVD3_108_EPHB4	47	-0.501406	50	0.471322	-0.972728	3.37879e-07	-0.484186	CVD3_108_EPHB4	P54760	CVD3	EPHB4	Ephrin type-B receptor 4 (EC 2.7.10.1) (Hepatoma transmembrane kinase) (Tyrosine-protein kinase TYRO11)	chr7	100400187	100425121	EPHB4	P54760	-
p1_5	CVD2_107_PlGF	47	-0.501243	50	0.471169	-0.972412	3.44115e-07	-0.535923	CVD2_107_PlGF	P49763	CVD2	PlGF	Placenta growth factor (PlGF)	chr14	75408537	75422487	PGF	P49763	-	Pathways in cancer	hsa05200
p6_11	CAM_OID01234_GP1BA	178	-0.186956	77	0.432185	-0.619141	3.5155e-07	-0.501496	CAM_OID01234_GP1BA	P07359	CAM	GP1BA	Platelet glycoprotein Ib alpha chain (GP-Ib alpha) (GPIb-alpha) (GPIbA) (Glycoprotein Ibalpha) (Antigen CD42b-alpha) (CD antigen CD42b) [Cleaved into: Glycocalicin]	chr17	4835592	4838325	GP1BA	P07359	+
p1_5	CVD3_113_SELP	47	-0.503915	50	0.47368	-0.977595	3.65148e-07	-1.00744	CVD3_113_SELP	P16109	CVD3	SELP	P-selectin (CD62 antigen-like family member P) (Granule membrane protein 140) (GMP-140) (Leukocyte-endothelial cell adhesion molecule 3) (LECAM3) (Platelet activation dependent granule-external membrane protein) (PADGEM) (CD antigen CD62P)	chr1	169558087	169599431	SELP	P16109	-
p1_5	CVD3_194_PECAM-1	47	-0.507098	50	0.476672	-0.983771	3.85975e-07	-0.892632	CVD3_194_PECAM-1	P16284	CVD3	PECAM-1	Platelet endothelial cell adhesion molecule (PECAM-1) (EndoCAM) (GPIIA') (PECA1) (CD antigen CD31)
p6_11	CAM_OID01266_DPP4	178	-0.199023	77	0.460079	-0.659102	4.00162e-07	-0.382565	CAM_OID01266_DPP4	P27487	CAM	DPP4	Dipeptidyl peptidase 4 (EC 3.4.14.5) (ADABP) (Adenosine deaminase complexing protein 2) (ADCP-2) (Dipeptidyl peptidase IV) (DPP IV) (T-cell activation antigen CD26) (TP103) (CD antigen CD26) [Cleaved into: Dipeptidyl peptidase 4 membrane form (Dipeptidyl peptidase IV membrane form); Dipeptidyl peptidase 4 soluble form (Dipeptidyl peptidase IV soluble form)]	chr2	162848751	162931052	DPP4	P27487	-
p1_5	NEU_106_GDNF	46	-0.503556	49	0.472726	-0.976282	4.04419e-07	-0.486808	NEU_106_GDNF	P39905	NEU	GDNF	Glial cell line-derived neurotrophic factor (hGDNF) (Astrocyte-derived trophic factor) (ATF)	chr5	37812779	37839788	GDNF	P39905	-
p1_5	NEU_144_GDF-8	46	-0.505898	49	0.474925	-0.980823	4.18727e-07	-0.919801	NEU_144_GDF-8	O14793	NEU	GDF-8	Growth/differentiation factor 8 (GDF-8) (Myostatin)	chr2	190920423	190927455	MSTN	O14793	-
p6_11	DEV_OID01416_CLEC11A	179	-0.203335	77	0.472688	-0.676023	4.57598e-07	-0.464485	DEV_OID01416_CLEC11A	Q9Y240	DEV	CLEC11A	C-type lectin domain family 11 member A (C-type lectin superfamily member 3) (Lymphocyte secreted C-type lectin) (Osteolectin) (Stem cell growth factor) (p47)	chr19	51226586	51228974	CLEC11A	Q9Y240	+
p6_11	IRE_OID00941_TPSAB1	175	-0.199162	75	0.464712	-0.663875	4.88545e-07	-0.497487	IRE_OID00941_TPSAB1	Q15661	IRE	TPSAB1	Tryptase alpha/beta-1 (Tryptase-1) (EC 3.4.21.59) (Tryptase I) (Tryptase alpha-1)	chr16	1290697	1292555	TPSAB1	Q15661	+
p6_11	MET_OID01175_FAM3C	178	-0.19145	77	0.442572	-0.634022	4.91777e-07	-0.40413	MET_OID01175_FAM3C	Q92520	MET	FAM3C	Protein FAM3C (Interleukin-like EMT inducer)	chr7	120988905	121036418	FAM3C	Q92520	-
p6_11	CRE_OID01309_TNFRSF10A	175	-0.20336	76	0.468263	-0.671622	5.06571e-07	-0.4069	CRE_OID01309_TNFRSF10A	O00220	CRE	TNFRSF10A	Tumor necrosis factor receptor superfamily member 10A (Death receptor 4) (TNF-related apoptosis-inducing ligand receptor 1) (TRAIL receptor 1) (TRAIL-R1) (CD antigen CD261)	chr8	23047965	23082639	TNFRSF10A	O00220	-
p1_5	CVD2_169_ITGB1BP2	46	-0.505419	50	0.464986	-0.970405	5.07767e-07	-1.77768	CVD2_169_ITGB1BP2	Q9UKP3	CVD2	ITGB1BP2	Integrin beta-1-binding protein 2 (Melusin)	chrX	70521584	70525221	ITGB1BP2	Q9UKP3	+
p6_11	ODA_OID01030_LRP1	176	-0.199245	75	0.467562	-0.666807	5.30309e-07	-0.321011	ODA_OID01030_LRP1	Q07954	ODA	LRP1	Prolow-density lipoprotein receptor-related protein 1 (LRP-1) (Alpha-2-macroglobulin receptor) (A2MR) (Apolipoprotein E receptor) (APOER) (CD antigen CD91) [Cleaved into: Low-density lipoprotein receptor-related protein 1 85 kDa subunit (LRP-85); Low-density lipoprotein receptor-related protein 1 515 kDa subunit (LRP-515); Low-density lipoprotein receptor-related protein 1 intracellular domain (L…	chr12	57522276	57607134	LRP1	Q07954	+
p6_11	DEV_OID01462_COLEC12	179	-0.212955	77	0.495051	-0.708006	5.59345e-07	-0.475561	DEV_OID01462_COLEC12	Q5KU26	DEV	COLEC12	Collectin-12 (Collectin placenta protein 1) (CL-P1) (hCL-P1) (Nurse cell scavenger receptor 2) (Scavenger receptor class A member 4) (Scavenger receptor with C-type lectin)	chr18	319361	500722	COLEC12	Q5KU26	-
p6_11	CRE_OID01353_GALNT2	175	-0.193278	76	0.445047	-0.638325	5.78644e-07	-0.282812	CRE_OID01353_GALNT2	Q10471	CRE	GALNT2	Polypeptide N-acetylgalactosaminyltransferase 2 (EC 2.4.1.41) (Polypeptide GalNAc transferase 2) (GalNAc-T2) (pp-GaNTase 2) (Protein-UDP acetylgalactosaminyltransferase 2) (UDP-GalNAc:polypeptide N-acetylgalactosaminyltransferase 2) [Cleaved into: Polypeptide N-acetylgalactosaminyltransferase 2 soluble form]	chr1	230193536	230417870	GALNT2	Q10471	+
p6_11	CAM_OID01240_IGLC2	178	-0.205267	77	0.474513	-0.679779	6.15374e-07	-0.492022	CAM_OID01240_IGLC2	P0CG05	CAM	IGLC2
p1_5	INF_109_IL-7	47	-0.48849	48	0.478313	-0.966803	6.35068e-07	-0.771995	INF_109_IL-7	P13232	INF	IL-7	Interleukin-7 (IL-7)	chr8	79587978	79717758	IL7	P13232	-
p6_11	DEV_OID01467_CD69	178	-0.178274	77	0.412115	-0.590389	6.41631e-07	-0.937834	DEV_OID01467_CD69	Q07108	DEV	CD69	Early activation antigen CD69 (Activation inducer molecule) (AIM) (BL-AC/P26) (C-type lectin domain family 2 member C) (EA1) (Early T-cell activation antigen p60) (GP32/28) (Leukocyte surface antigen Leu-23) (MLR-3) (CD antigen CD69)	chr12	9905082	9913497	CD69	Q07108	-
p1_5	CVD2_144_CD84	47	-0.493817	50	0.464188	-0.958006	6.58394e-07	-0.593019	CVD2_144_CD84	Q9UIB8	CVD2	CD84	SLAM family member 5 (Cell surface antigen MAX.3) (Hly9-beta) (Leukocyte differentiation antigen CD84) (Signaling lymphocytic activation molecule 5) (CD antigen CD84)	chr1	160510885	160549306	CD84	Q9UIB8	-
p6_11	CRE_OID01351_SULT2A1	175	0.164246	76	-0.378198	0.542444	6.60671e-07	0.644321	CRE_OID01351_SULT2A1	Q06520	CRE	SULT2A1	Bile salt sulfotransferase (EC 2.8.2.14) (Dehydroepiandrosterone sulfotransferase) (DHEA-ST) (Hydroxysteroid Sulfotransferase) (HST) (ST2) (ST2A3) (Sulfotransferase 2A1) (ST2A1)	chr19	48373723	48389654	SULT2A1	Q06520	-
p6_11	DEV_OID01407_DKK3	179	-0.196987	77	0.457931	-0.654918	7.0937e-07	-0.350036	DEV_OID01407_DKK3	Q9UBP4	DEV	DKK3	Dickkopf-related protein 3 (Dickkopf-3) (Dkk-3) (hDkk-3)	chr11	11984653	12031316	DKK3	Q9UBP4	-
p1_5	ONC2_101_TXLNA	47	-0.489844	49	0.46985	-0.959694	7.39791e-07	-1.47456	ONC2_101_TXLNA	P40222	ONC2	TXLNA	Alpha-taxilin	chr1	32645287	32663886	TXLNA	P40222	+
p6_11	DEV_OID01490_TPP1	179	-0.183724	77	0.427098	-0.610822	7.67497e-07	-0.368807	DEV_OID01490_TPP1	O14773	DEV	TPP1	Tripeptidyl-peptidase 1 (TPP-1) (EC 3.4.14.9) (Cell growth-inhibiting gene 1 protein) (Lysosomal pepstatin-insensitive protease) (LPIC) (Tripeptidyl aminopeptidase) (Tripeptidyl-peptidase I) (TPP-I)	chr11	6634000	6640692	TPP1	O14773	-
p1_5	INF_117_CXCL11	47	-0.484762	48	0.474662	-0.959424	7.85062e-07	-1.26928	INF_117_CXCL11	O14625	INF	CXCL11	C-X-C motif chemokine 11 (Beta-R1) (H174) (Interferon gamma-inducible protein 9) (IP-9) (Interferon-inducible T-cell alpha chemoattractant) (I-TAC) (Small-inducible cytokine B11)	chr4	76954835	76962568	CXCL11	O14625	-
p6_11	MET_OID01121_LRIG1	178	-0.187789	77	0.43411	-0.621899	7.98979e-07	-0.44518	MET_OID01121_LRIG1	Q96JA1	MET	LRIG1	Leucine-rich repeats and immunoglobulin-like domains protein 1 (LIG-1)	chr3	66429221	66551687	LRIG1	Q96JA1	-
p1_5	ONC2_136_FURIN	47	-0.487076	49	0.467195	-0.954271	7.99885e-07	-0.586454	ONC2_136_FURIN	P09958	ONC2	FURIN	Furin (EC 3.4.21.75) (Dibasic-processing enzyme) (Paired basic amino acid residue-cleaving enzyme) (PACE)	chr15	91411822	91426688	FURIN	P09958	+
p1_5	CVD2_158_HO-1	47	-0.490521	50	0.46109	-0.951611	8.13529e-07	-0.536637	CVD2_158_HO-1	P09601	CVD2	HO-1	Heme oxygenase 1 (HO-1) (EC 1.14.14.18)	chr22	35776354	35790207	HMOX1	P09601	+	Pathways in cancer;MicroRNAs in cancer;Hepatocellular carcinoma	hsa05200;hsa05206;hsa05225
p6_11	MET_OID01138_ENO2	178	-0.184164	77	0.425729	-0.609892	8.61204e-07	-0.616263	MET_OID01138_ENO2	P09104	MET	ENO2	Gamma-enolase (EC 4.2.1.11) (2-phospho-D-glycerate hydro-lyase) (Enolase 2) (Neural enolase) (Neuron-specific enolase) (NSE)	chr12	7022909	7032861	ENO2	P09104	+
p1_5	INF_155_TRANCE	47	-0.483841	48	0.473761	-0.957602	8.8795e-07	-0.775071	INF_155_TRANCE	O14788	INF	TRANCE	Tumor necrosis factor ligand superfamily member 11 (Osteoclast differentiation factor) (ODF) (Osteoprotegerin ligand) (OPGL) (Receptor activator of nuclear factor kappa-B ligand) (RANKL) (TNF-related activation-induced cytokine) (TRANCE) (CD antigen CD254) [Cleaved into: Tumor necrosis factor ligand superfamily member 11, membrane form; Tumor necrosis factor ligand superfamily member 11, soluble …	chr13	43136872	43182149	TNFSF11	O14788	+	Breast cancer	hsa05224
p6_11	CAM_OID01237_UMOD	154	-0.235542	75	0.483645	-0.719187	8.92315e-07	-0.211925	CAM_OID01237_UMOD	P07911	CAM	UMOD	Uromodulin (Tamm-Horsfall urinary glycoprotein) (THP) [Cleaved into: Uromodulin, secreted form]	chr16	20344374	20367623	UMOD	P07911	-
p6_11	MET_OID01163_SNAP23	176	-0.175972	77	0.402222	-0.578194	9.2017e-07	-0.845386	MET_OID01163_SNAP23	O00161	MET	SNAP23	Synaptosomal-associated protein 23 (SNAP-23) (Vesicle-membrane fusion protein SNAP-23)	chr15	42783431	42837547	SNAP23	O00161	+
p1_5	INF_186_CX3CL1	47	-0.48107	48	0.471048	-0.952118	9.22427e-07	-0.59989	INF_186_CX3CL1	P78423	INF	CX3CL1	Fractalkine (C-X3-C motif chemokine 1) (CX3C membrane-anchored chemokine) (Neurotactin) (Small-inducible cytokine D1) [Cleaved into: Processed fractalkine]	chr16	57406370	57418960	CX3CL1	P78423	+
p1_5	INF_128_CXCL1	47	-0.487263	48	0.477112	-0.964376	9.24168e-07	-1.18629	INF_128_CXCL1	P09341	INF	CXCL1	Growth-regulated alpha protein (C-X-C motif chemokine 1) (GRO-alpha(1-73)) (Melanoma growth stimulatory activity) (MGSA) (Neutrophil-activating protein 3) (NAP-3) [Cleaved into: GRO-alpha(4-73); GRO-alpha(5-73); GRO-alpha(6-73)]	chr4	74735110	74736959	CXCL1	P09341	+
p6_11	DEV_OID01489_RELT	179	-0.198083	77	0.460478	-0.658561	9.50473e-07	-0.36123	DEV_OID01489_RELT	Q969Z4	DEV	RELT	Tumor necrosis factor receptor superfamily member 19L (Receptor expressed in lymphoid tissues)	chr11	73087309	73108519	RELT	Q969Z4	+
p6_11	DEV_OID01461_SEMA7A	179	-0.174133	77	0.404802	-0.578935	9.77926e-07	-0.252085	DEV_OID01461_SEMA7A	O75326	DEV	SEMA7A	Semaphorin-7A (CDw108) (JMH blood group antigen) (John-Milton-Hargen human blood group Ag) (Semaphorin-K1) (Sema K1) (Semaphorin-L) (Sema L) (CD antigen CD108)	chr15	74701630	74726808	SEMA7A	O75326	-
p1_5	NEU_136_MATN3	46	-0.48892	49	0.458986	-0.947906	1.04756e-06	-0.48131	NEU_136_MATN3	O15232	NEU	MATN3	Matrilin-3	chr2	20191872	20212455	MATN3	O15232	-
p6_11	MET_OID01183_MCFD2	178	-0.181583	77	0.419762	-0.601345	1.08765e-06	-0.44607	MET_OID01183_MCFD2	Q8NI22	MET	MCFD2	Multiple coagulation factor deficiency protein 2 (Neural stem cell-derived neuronal survival protein)	chr2	47129009	47168994	MCFD2	Q8NI22	-
p6_11	ODA_OID01093_RARRES1	176	-0.187053	75	0.438951	-0.626004	1.10292e-06	-0.169557	ODA_OID01093_RARRES1	P49788	ODA	RARRES1	Retinoic acid receptor responder protein 1 (Phorbol ester-induced gene 1 protein) (PERG-1) (RAR-responsive protein TIG1) (Tazarotene-induced gene 1 protein)	chr3	158414681	158450485	RARRES1	P49788	-
p1_5	NEU_151_GFR-alpha-1	46	-0.487436	49	0.457593	-0.945028	1.13628e-06	-0.655424	NEU_151_GFR-alpha-1	P56159	NEU	GFR-alpha-1	GDNF family receptor alpha-1 (GDNF receptor alpha-1) (GDNFR-alpha-1) (GFR-alpha-1) (RET ligand 1) (TGF-beta-related neurotrophic factor receptor 1)	chr10	117816444	118032979	GFRA1	P56159	-
p1_5	ONC2_186_CD70	47	-0.479476	49	0.459905	-0.939381	1.14597e-06	-0.555149	ONC2_186_CD70	P32970	ONC2	CD70	CD70 antigen (CD27 ligand) (CD27-L) (Tumor necrosis factor ligand superfamily member 7) (CD antigen CD70)	chr19	6583194	6604114	CD70	P32970	-
p1_5	INF_172_SIRT2	47	-0.478891	48	0.468914	-0.947805	1.15859e-06	-1.50971	INF_172_SIRT2	Q8IXJ6	INF	SIRT2	NAD-dependent protein deacetylase sirtuin-2 (EC 3.5.1.-) (Regulatory protein SIR2 homolog 2) (SIR2-like protein 2)	chr19	39369197	39390502	SIRT2	Q8IXJ6	-
p6_11	ODA_OID01066_CA12	178	-0.198222	75	0.470447	-0.668669	1.17779e-06	-0.372638	ODA_OID01066_CA12	O43570	ODA	CA12	Carbonic anhydrase 12 (EC 4.2.1.1) (Carbonate dehydratase XII) (Carbonic anhydrase XII) (CA-XII) (Tumor antigen HOM-RCC-3.1.3)	chr15	63613577	63674360	CA12	O43570	-
p6_11	DEV_OID01433_FUCA1	179	-0.188222	77	0.437556	-0.625778	1.20625e-06	-0.548728	DEV_OID01433_FUCA1	P04066	DEV	FUCA1	Tissue alpha-L-fucosidase (EC 3.2.1.51) (Alpha-L-fucosidase I) (Alpha-L-fucoside fucohydrolase 1) (Alpha-L-fucosidase 1)	chr1	24171567	24194784	FUCA1	P04066	-
p1_5	CVD3_141_CXCL16	47	-0.484673	50	0.455592	-0.940265	1.21667e-06	-0.429272	CVD3_141_CXCL16	Q9H2A7	CVD3	CXCL16	C-X-C motif chemokine 16 (Scavenger receptor for phosphatidylserine and oxidized low density lipoprotein) (SR-PSOX) (Small-inducible cytokine B16) (Transmembrane chemokine CXCL16)	chr17	4636821	4643217	CXCL16	Q9H2A7	-
p6_11	ODA_OID01116_TMPRSS15	149	-0.243837	73	0.497695	-0.741532	1.24998e-06	-0.753339	ODA_OID01116_TMPRSS15	P98073	ODA	TMPRSS15	Enteropeptidase (EC 3.4.21.9) (Enterokinase) (Serine protease 7) (Transmembrane protease serine 15) [Cleaved into: Enteropeptidase non-catalytic heavy chain; Enteropeptidase catalytic light chain]	chr21	19641433	19858197	TMPRSS15	P98073	-
p1_5	CVD2_128_CXCL1	47	-0.490864	50	0.461412	-0.952276	1.25407e-06	-1.14304	CVD2_128_CXCL1	P09341	CVD2	CXCL1	Growth-regulated alpha protein (C-X-C motif chemokine 1) (GRO-alpha(1-73)) (Melanoma growth stimulatory activity) (MGSA) (Neutrophil-activating protein 3) (NAP-3) [Cleaved into: GRO-alpha(4-73); GRO-alpha(5-73); GRO-alpha(6-73)]	chr4	74735110	74736959	CXCL1	P09341	+
p6_11	ODA_OID01113_PVALB	178	-0.177085	75	0.420281	-0.597365	1.33107e-06	-1.08652	ODA_OID01113_PVALB	P20472	ODA	PVALB	Parvalbumin alpha	chr22	37196728	37215523	PVALB	P20472	-
p6_11	MET_OID01188_GAL	178	-0.183277	77	0.423679	-0.606956	1.52067e-06	-0.602399	MET_OID01188_GAL	P22466	MET	GAL	Galanin peptides [Cleaved into: Galanin; Galanin message-associated peptide (GMAP)]	chr11	68451247	68458643	GAL	P22466	+
p6_11	ODA_OID01058_ST3GAL1	178	-0.181577	75	0.430943	-0.61252	1.53217e-06	-0.305434	ODA_OID01058_ST3GAL1	Q11201	ODA	ST3GAL1	CMP-N-acetylneuraminate-beta-galactosamide-alpha-2,3-sialyltransferase 1 (Alpha 2,3-ST 1) (Beta-galactoside alpha-2,3-sialyltransferase 1) (EC 2.4.99.4) (Gal-NAc6S) (Gal-beta-1,3-GalNAc-alpha-2,3-sialyltransferase) (SIATFL) (ST3Gal I) (ST3GalI) (ST3GalA.1) (ST3O) (Sialyltransferase 4A) (SIAT4-A)	chr8	134467091	134584183	ST3GAL1	Q11201	-
p1_5	NEU_133_ADAM-22	46	-0.481163	49	0.451704	-0.932867	1.53323e-06	-0.551663	NEU_133_ADAM-22	Q9P0K1	NEU	ADAM-22	Disintegrin and metalloproteinase domain-containing protein 22 (ADAM 22) (Metalloproteinase-disintegrin ADAM22-3) (Metalloproteinase-like, disintegrin-like, and cysteine-rich protein 2)	chr7	87563458	87832204	ADAM22	Q9P0K1	+
p6_11	CAM_OID01225_CST3	178	-0.186255	77	0.430564	-0.61682	1.57698e-06	-0.345241	CAM_OID01225_CST3	P01034	CAM	CST3	Cystatin-C (Cystatin-3) (Gamma-trace) (Neuroendocrine basic polypeptide) (Post-gamma-globulin)	chr20	23608534	23619110	CST3	P01034	-
p6_11	MET_OID01153_TYMP	175	-0.191053	77	0.434211	-0.625264	1.59091e-06	-0.568714	MET_OID01153_TYMP	P19971	MET	TYMP	Thymidine phosphorylase (TP) (EC 2.4.2.4) (Gliostatin) (Platelet-derived endothelial cell growth factor) (PD-ECGF) (TdRPase)	chr22	50964181	50968485	TYMP	P19971	-
p1_5	INF_168_CXCL6	47	-0.472968	48	0.463115	-0.936083	1.62202e-06	-0.972968	INF_168_CXCL6	P80162	INF	CXCL6	C-X-C motif chemokine 6 (Chemokine alpha 3) (CKA-3) (Granulocyte chemotactic protein 2) (GCP-2) (Small-inducible cytokine B6) [Cleaved into: Small-inducible cytokine B6, N-processed variant 1; Small-inducible cytokine B6, N-processed variant 2; Small-inducible cytokine B6, N-processed variant 3]	chr4	74702214	74714781	CXCL6	P80162	+
p1_5	CVD2_172_LPL	47	-0.473318	50	0.444919	-0.918237	1.88258e-06	-0.492193	CVD2_172_LPL	P06858	CVD2	LPL	Lipoprotein lipase (LPL) (EC 3.1.1.34)	chr8	19759228	19824769	LPL	P06858	+
p1_5	NEU_127_Alpha-2-MRAP	46	-0.478962	49	0.449637	-0.928599	1.90278e-06	-0.693621	NEU_127_Alpha-2-MRAP	P30533	NEU	Alpha-2-MRAP	Alpha-2-macroglobulin receptor-associated protein (Alpha-2-MRAP) (Low density lipoprotein receptor-related protein-associated protein 1) (RAP)	chr4	3508103	3534286	LRPAP1	P30533	-
p1_5	CVD2_193_NEMO	47	-0.478819	50	0.45009	-0.928909	1.95423e-06	-1.39079	CVD2_193_NEMO	Q9Y6K9	CVD2	NEMO	NF-kappa-B essential modulator (NEMO) (FIP-3) (IkB kinase-associated protein 1) (IKKAP1) (Inhibitor of nuclear factor kappa-B kinase subunit gamma) (I-kappa-B kinase subunit gamma) (IKK-gamma) (IKKG) (IkB kinase subunit gamma) (NF-kappa-B essential modifier)	chrX	153769414	153796782	IKBKG	Q9Y6K9	+	Pathways in cancer;Viral carcinogenesis;Pancreatic cancer;Acute myeloid leukemia;Chronic myeloid leukemia;Prostate cancer;Small cell lung cancer	hsa05200;hsa05203;hsa05212;hsa05221;hsa05220;hsa05215;hsa05222
p1_5	ONC2_109_EGF	47	-0.47388	49	0.454538	-0.928418	2.09417e-06	-1.53438	ONC2_109_EGF	P01133	ONC2	EGF	Pro-epidermal growth factor (EGF) [Cleaved into: Epidermal growth factor (Urogastrone)]	chr4	110834040	110933422	EGF	P01133	+	Pathways in cancer;Choline metabolism in cancer;Colorectal cancer;Pancreatic cancer;Gastric cancer;Glioma;Melanoma;Bladder cancer;Prostate cancer;Endometrial cancer;Breast cancer;Non-small cell lung cancer	hsa05200;hsa05231;hsa05210;hsa05212;hsa05226;hsa05214;hsa05218;hsa05219;hsa05215;hsa05213;hsa05224;hsa05223
p6_11	CRE_OID01398_HS3ST3B1	175	-0.173135	76	0.398665	-0.5718	2.11113e-06	-0.283112	CRE_OID01398_HS3ST3B1	Q9Y662	CRE	HS3ST3B1	Heparan sulfate glucosamine 3-O-sulfotransferase 3B1 (EC 2.8.2.30) (Heparan sulfate D-glucosaminyl 3-O-sulfotransferase 3B1) (3-OST-3B) (Heparan sulfate 3-O-sulfotransferase 3B1) (h3-OST-3B)	chr17	14204400	14252721	HS3ST3B1	Q9Y662	+
p1_5	CVD3_174_CPB1	47	-0.475942	50	0.447385	-0.923327	2.11913e-06	-0.742136	CVD3_174_CPB1	P15086	CVD3	CPB1	Carboxypeptidase B (EC 3.4.17.2) (Pancreas-specific protein) (PASP)	chr3	148508889	148577974	CPB1	P15086	+
plex42	ONC2_149_GPNMB	159	-0.200216	77	0.413434	-0.61365	2.22407e-06	-0.192861	ONC2_149_GPNMB	Q14956	ONC2	GPNMB	Transmembrane glycoprotein NMB (Transmembrane glycoprotein HGFIN)	chr7	23275586	23314727	GPNMB	Q14956	+
p1_5	NEU_160_SCARF2	46	-0.474977	49	0.445896	-0.920873	2.29274e-06	-0.470819	NEU_160_SCARF2	Q96GP6	NEU	SCARF2	Scavenger receptor class F member 2 (SRECRP-1) (Scavenger receptor expressed by endothelial cells 2 protein) (SREC-II)	chr22	20778874	20792146	SCARF2	Q96GP6	-
p6_11	IRE_OID00981_NF2	175	-0.206769	75	0.482461	-0.689231	2.34574e-06	-0.611235	IRE_OID00981_NF2	P35240	IRE	NF2	Merlin (Moesin-ezrin-radixin-like protein) (Neurofibromin-2) (Schwannomerlin) (Schwannomin)	chr22	29999545	30094587	NF2	P35240	+
p1_5	CVD3_110_OPG	47	-0.472471	50	0.444122	-0.916593	2.40518e-06	-0.506792	CVD3_110_OPG	O00300	CVD3	OPG	Tumor necrosis factor receptor superfamily member 11B (Osteoclastogenesis inhibitory factor) (Osteoprotegerin)	chr8	119935796	119964439	TNFRSF11B	O00300	-
p1_5	ONC2_180_CD207	47	-0.468906	49	0.449767	-0.918672	2.46185e-06	-0.502531	ONC2_180_CD207	Q9UJ71	ONC2	CD207	C-type lectin domain family 4 member K (Langerin) (CD antigen CD207)	chr2	71057347	71062952	CD207	Q9UJ71	-
p1_5	CVD3_166_CPA1	47	-0.47216	50	0.443831	-0.915991	2.59364e-06	-0.838045	CVD3_166_CPA1	P15085	CVD3	CPA1	Carboxypeptidase A1 (EC 3.4.17.1)	chr7	130020180	130027955	CPA1	P15085	+
p1_5	CVD2_156_AMBP	47	-0.485671	50	0.456531	-0.942203	2.70348e-06	-0.301401	CVD2_156_AMBP	P02760	CVD2	AMBP	Protein AMBP [Cleaved into: Alpha-1-microglobulin (Protein HC) (Alpha-1 microglycoprotein) (Complex-forming glycoprotein heterogeneous in charge); Inter-alpha-trypsin inhibitor light chain (ITI-LC) (Bikunin) (EDC1) (HI-30) (Uronic-acid-rich protein); Trypstatin]	chr9	116822407	116840752	AMBP	P02760	-
p1_5	ONC2_159_DKN1A	47	-0.467027	49	0.447965	-0.914993	2.71447e-06	-1.4519	ONC2_159_DKN1A	P38936	ONC2	DKN1A	Cyclin-dependent kinase inhibitor 1 (CDK-interacting protein 1) (Melanoma differentiation-associated protein 6) (MDA-6) (p21)	chr6	36644305	36655116	CDKN1A	P38936	+	Pathways in cancer;Transcriptional misregulation in cancer;MicroRNAs in cancer;Proteoglycans in cancer;Viral carcinogenesis;Colorectal cancer;Pancreatic cancer;Hepatocellular carcinoma;Gastric cancer;Glioma;Thyroid cancer;Chronic myeloid leukemia;Basal cell carcinoma;Melanoma;Renal cell carcinoma;Bladder cancer;Prostate cancer;Endometrial cancer;Breast cancer;Small cell lung cancer;Non-small cell…	hsa05200;hsa05202;hsa05206;hsa05205;hsa05203;hsa05210;hsa05212;hsa05225;hsa05226;hsa05214;hsa05216;hsa05220;hsa05217;hsa05218;hsa05211;hsa05219;hsa05215;hsa05213;hsa05224;hsa05222;hsa05223
p6_11	IRE_OID00944_CLEC4G	175	-0.190465	75	0.444418	-0.634882	2.90572e-06	-0.329068	IRE_OID00944_CLEC4G	Q6UXB4	IRE	CLEC4G	C-type lectin domain family 4 member G (Liver and lymph node sinusoidal endothelial cell C-type lectin) (LSECtin)	chr19	7793843	7798792	CLEC4G	Q6UXB4	-
p6_11	CRE_OID01336_BCR	175	-0.167637	76	0.386005	-0.553642	2.9164e-06	-0.863229	CRE_OID01336_BCR	P11274	CRE	BCR	Breakpoint cluster region protein (EC 2.7.11.1) (Renal carcinoma antigen NY-REN-26)	chr22	23521891	23660224	BCR	P11274	+	Pathways in cancer;Chronic myeloid leukemia	hsa05200;hsa05220
p6_11	CRE_OID01321_IGSF3	175	-0.170349	76	0.392252	-0.562601	2.95218e-06	-0.308339	CRE_OID01321_IGSF3	O75054	CRE	IGSF3	Immunoglobulin superfamily member 3 (IgSF3) (Glu-Trp-Ile EWI motif-containing protein 3) (EWI-3)	chr1	117117031	117210375	IGSF3	O75054	-
p1_5	INF_137_CCL11	47	-0.461959	48	0.452335	-0.914295	2.95742e-06	-0.580875	INF_137_CCL11	P51671	INF	CCL11	Eotaxin (C-C motif chemokine 11) (Eosinophil chemotactic protein) (Small-inducible cytokine A11)	chr17	32612687	32615353	CCL11	P51671	+
p6_11	CRE_OID01390_ARHGEF12	175	-0.166262	76	0.38284	-0.549102	2.95761e-06	-0.854335	CRE_OID01390_ARHGEF12	Q9NZN5	CRE	ARHGEF12	Rho guanine nucleotide exchange factor 12 (Leukemia-associated RhoGEF)	chr11	120207787	120360645	ARHGEF12	Q9NZN5	+	Pathways in cancer;Proteoglycans in cancer	hsa05200;hsa05205
p1_5	ONC2_158_5-NT	47	-0.465557	49	0.446555	-0.912113	3.00148e-06	-0.837095	ONC2_158_5-NT	P21589	ONC2	5-NT	5'-nucleotidase (5'-NT) (EC 3.1.3.5) (Ecto-5'-nucleotidase) (CD antigen CD73)	chr6	86159809	86205500	NT5E	P21589	+
p6_11	CAM_OID01253_IL7R	162	-0.22139	76	0.47191	-0.6933	3.07371e-06	-0.359376	CAM_OID01253_IL7R	P16871	CAM	IL7R	Interleukin-7 receptor subunit alpha (IL-7 receptor subunit alpha) (IL-7R subunit alpha) (IL-7R-alpha) (IL-7RA) (CDw127) (CD antigen CD127)	chr5	35852797	35879705	IL7R	P16871	+	Pathways in cancer	hsa05200
p6_11	CAM_OID01250_NID1	178	-0.183708	77	0.424676	-0.608384	3.1653e-06	-0.356776	CAM_OID01250_NID1	P14543	CAM	NID1	Nidogen-1 (NID-1) (Entactin)	chr1	236139130	236228462	NID1	P14543	-
p1_5	CVD2_164_PSGL-1	47	-0.465832	50	0.437882	-0.903714	3.24082e-06	-0.265148	CVD2_164_PSGL-1	Q14242	CVD2	PSGL-1	P-selectin glycoprotein ligand 1 (PSGL-1) (Selectin P ligand) (CD antigen CD162)	chr12	109015686	109027735	SELPLG	Q14242	-
p6_11	MET_OID01176_TXNDC5	178	-0.183798	77	0.424884	-0.608682	3.27073e-06	-0.642875	MET_OID01176_TXNDC5	Q8NBS9	MET	TXNDC5	Thioredoxin domain-containing protein 5 (Endoplasmic reticulum resident protein 46) (ER protein 46) (ERp46) (Thioredoxin-like protein p46)	chr6	7881483	8026646	TXNDC5	Q8NBS9	-
p1_5	CVD3_138_DLK-1	47	-0.461372	50	0.433689	-0.895061	3.45528e-06	-0.785905	CVD3_138_DLK-1	P80370	CVD3	DLK-1	Protein delta homolog 1 (DLK-1) (pG2) [Cleaved into: Fetal antigen 1 (FA1)]	chr14	101192042	101201539	DLK1	P80370	+
p1_5	NEU_168_GCP5	46	-0.469263	49	0.440533	-0.909796	3.48899e-06	-0.696932	NEU_168_GCP5	P78333	NEU	GCP5	Glypican-5 [Cleaved into: Secreted glypican-5]	chr13	92050929	93519490	GPC5	P78333	+
p1_5	NEU_110_CLM-6	46	-0.467586	49	0.438958	-0.906545	3.56478e-06	-0.307133	NEU_110_CLM-6	Q08708	NEU	CLM-6	CMRF35-like molecule 6 (CLM-6) (CD300 antigen-like family member C) (CMRF35-A1) (CMRF-35) (Immunoglobulin superfamily member 16) (IgSF16) (CD antigen CD300c)	chr17	72537247	72542282	CD300C	Q08708	-
p1_5	CVD3_121_BLM-hydrolase	47	-0.464674	50	0.436794	-0.901468	3.57843e-06	-0.479081	CVD3_121_BLM-hydrolase	Q13867	CVD3	BLM-hydrolase	Bleomycin hydrolase (BH) (BLM hydrolase) (BMH) (EC 3.4.22.40)	chr17	28575218	28619074	BLMH	Q13867	-
p6_11	DEV_OID01421_B4GALT1	179	-0.188161	77	0.437413	-0.625573	3.60354e-06	-0.348955	DEV_OID01421_B4GALT1	P15291	DEV	B4GALT1	Beta-1,4-galactosyltransferase 1 (Beta-1,4-GalTase 1) (Beta4Gal-T1) (b4Gal-T1) (EC 2.4.1.-) (UDP-Gal:beta-GlcNAc beta-1,4-galactosyltransferase 1) (UDP-galactose:beta-N-acetylglucosamine beta-1,4-galactosyltransferase 1) [Cleaved into: Processed beta-1,4-galactosyltransferase 1] [Includes: Lactose synthase A protein (EC 2.4.1.22); N-acetyllactosamine synthase (EC 2.4.1.90) (Nal synthase); Beta-N-…	chr9	33104080	33167354	B4GALT1	P15291	-
p6_11	CRE_OID01313_WNT9A	175	-0.19779	76	0.455438	-0.653229	3.68366e-06	-0.281246	CRE_OID01313_WNT9A	O14904	CRE	WNT9A	Protein Wnt-9a (Protein Wnt-14)	chr1	228106357	228135599	WNT9A	O14904	-
p6_11	IRE_OID00955_PRDX5	175	-0.174641	75	0.407497	-0.582138	3.69285e-06	-0.726388	IRE_OID00955_PRDX5	P30044	IRE	PRDX5	Peroxiredoxin-5, mitochondrial (EC 1.11.1.15) (Alu corepressor 1) (Antioxidant enzyme B166) (AOEB166) (Liver tissue 2D-page spot 71B) (PLP) (Peroxiredoxin V) (Prx-V) (Peroxisomal antioxidant enzyme) (TPx type VI) (Thioredoxin peroxidase PMP20)	chr11	64085560	64089283	PRDX5	P30044	+
p1_5	NEU_135_ADAM-23	46	-0.465485	49	0.436986	-0.90247	4.06174e-06	-0.675599	NEU_135_ADAM-23	O75077	NEU	ADAM-23	Disintegrin and metalloproteinase domain-containing protein 23 (ADAM 23) (Metalloproteinase-like, disintegrin-like, and cysteine-rich protein 3) (MDC-3)	chr2	207308263	207485851	ADAM23	O75077	+
p1_5	INF_131_CD6	47	-0.459712	48	0.450135	-0.909846	4.06738e-06	-0.700795	INF_131_CD6	Q8WWJ7	INF	CD6
p6_11	IRE_OID00971_MILR1	175	-0.185368	75	0.432524	-0.617892	4.22262e-06	-0.347041	IRE_OID00971_MILR1	Q7Z6M3	IRE	MILR1	Allergin-1 (Allergy inhibitory receptor 1) (Mast cell antigen 32) (MCA-32) (Mast cell immunoglobulin-like receptor 1)
p6_11	DEV_OID01423_PARK7	179	-0.16153	77	0.375505	-0.537035	4.28668e-06	-0.525694	DEV_OID01423_PARK7	Q99497	DEV	PARK7	Protein/nucleic acid deglycase DJ-1 (EC 3.1.2.-) (EC 3.5.1.-) (EC 3.5.1.124) (Maillard deglycase) (Oncogene DJ1) (Parkinson disease protein 7) (Parkinsonism-associated deglycase) (Protein DJ-1) (DJ-1)	chr1	8014351	8045565	PARK7	Q99497	+
p6_11	CAM_OID01271_COL18A1	178	-0.181007	77	0.418432	-0.599439	4.39365e-06	-0.3307	CAM_OID01271_COL18A1	P39060	CAM	COL18A1	Collagen alpha-1(XVIII) chain [Cleaved into: Endostatin; Non-collagenous domain 1 (NC1)]	chr21	46825052	46933634	COL18A1	P39060	+
p1_5	ONC2_151_MIA	47	-0.46373	49	0.444802	-0.908533	4.46356e-06	-0.412677	ONC2_151_MIA	Q16674	ONC2	MIA	Melanoma-derived growth regulatory protein (Melanoma inhibitory activity protein)	chr19	41277553	41283395	MIA	Q16674	+
p1_5	NEU_190_NTRK3	46	-0.462485	49	0.434169	-0.896654	4.53493e-06	-0.50748	NEU_190_NTRK3	Q16288	NEU	NTRK3	NT-3 growth factor receptor (EC 2.7.10.1) (GP145-TrkC) (Trk-C) (Neurotrophic tyrosine kinase receptor type 3) (TrkC tyrosine kinase)	chr15	88418230	88799999	NTRK3	Q16288	-	Central carbon metabolism in cancer	hsa05230
p6_11	CRE_OID01338_CRISP2	175	-0.195381	76	0.449889	-0.64527	4.64054e-06	-0.546924	CRE_OID01338_CRISP2	P16562	CRE	CRISP2	Cysteine-rich secretory protein 2 (CRISP-2) (Cancer/testis antigen 36) (CT36) (Testis-specific protein TPX-1)	chr6	49660073	49681274	CRISP2	P16562	-
p6_11	MET_OID01128_DDC	178	-0.183214	77	0.423534	-0.606748	4.7636e-06	-0.498515	MET_OID01128_DDC	P20711	MET	DDC	Aromatic-L-amino-acid decarboxylase (AADC) (EC 4.1.1.28) (DOPA decarboxylase) (DDC)	chr7	50526134	50633154	DDC	P20711	-
p1_5	NEU_120_CRTAM	46	-0.459792	49	0.431641	-0.891433	5.04888e-06	-0.536865	NEU_120_CRTAM	O95727	NEU	CRTAM	Cytotoxic and regulatory T-cell molecule (Class-I MHC-restricted T-cell-associated molecule) (CD antigen CD355)	chr11	122709208	122743347	CRTAM	O95727	+
p6_11	CRE_OID01342_DNAJB1	175	-0.163434	76	0.376328	-0.539762	5.18479e-06	-0.793634	CRE_OID01342_DNAJB1	P25685	CRE	DNAJB1	DnaJ homolog subfamily B member 1 (DnaJ protein homolog 1) (Heat shock 40 kDa protein 1) (HSP40) (Heat shock protein 40) (Human DnaJ protein 1) (hDj-1)	chr19	14625582	14640582	DNAJB1	P25685	-
p1_5	ONC2_157_ADAM-8	47	-0.453497	49	0.434987	-0.888483	5.32388e-06	-0.409302	ONC2_157_ADAM-8	P78325	ONC2	ADAM-8	Disintegrin and metalloproteinase domain-containing protein 8 (ADAM 8) (EC 3.4.24.-) (Cell surface antigen MS2) (CD antigen CD156a)	chr10	135075907	135090372	ADAM8	P78325	-
p1_5	NEU_155_CD200	46	-0.459712	49	0.431566	-0.891278	5.4389e-06	-0.405431	NEU_155_CD200	P41217	NEU	CD200	OX-2 membrane glycoprotein (CD antigen CD200)	chr3	112051194	112081659	CD200	P41217	+
p1_5	NEU_177_JAM-B	46	-0.454644	49	0.426808	-0.881452	6.29569e-06	-0.492073	NEU_177_JAM-B	P57087	NEU	JAM-B	Junctional adhesion molecule B (JAM-B) (Junctional adhesion molecule 2) (JAM-2) (Vascular endothelial junction-associated molecule) (VE-JAM) (CD antigen CD322)	chr21	27011584	27089874	JAM2	P57087	+
p1_5	CVD2_160_IL16	47	-0.457055	50	0.429632	-0.886688	6.98825e-06	-0.630661	CVD2_160_IL16	Q14005	CVD2	IL16	Pro-interleukin-16 [Cleaved into: Interleukin-16 (IL-16) (Lymphocyte chemoattractant factor) (LCF)]	chr15	81451916	81605104	IL16	Q14005	+
p1_5	CVD3_101_TNFRSF14	47	-0.450999	50	0.423939	-0.874938	7.01968e-06	-0.516949	CVD3_101_TNFRSF14	Q92956	CVD3	TNFRSF14	Tumor necrosis factor receptor superfamily member 14 (Herpes virus entry mediator A) (Herpesvirus entry mediator A) (HveA) (Tumor necrosis factor receptor-like 2) (TR2) (CD antigen CD270)	chr1	2487078	2496821	TNFRSF14	Q92956	+
p1_5	INF_106_hGDNF	46	-0.451513	48	0.4327	-0.884213	7.2419e-06	-0.433409	INF_106_hGDNF	P39905	INF	hGDNF	Glial cell line-derived neurotrophic factor (hGDNF) (Astrocyte-derived trophic factor) (ATF)	chr5	37812779	37839788	GDNF	P39905	-
p1_5	ONC2_194_FCRLB	47	-0.445748	49	0.427554	-0.873302	7.48287e-06	-0.589467	ONC2_194_FCRLB	Q6BAA4	ONC2	FCRLB	Fc receptor-like B (Fc receptor homolog expressed in B-cells protein 2) (FREB-2) (Fc receptor-like and mucin-like protein 2) (Fc receptor-like protein 2) (Fc receptor-related protein Y) (FcRY)	chr1	161691353	161697933	FCRLB	Q6BAA4	+
p6_11	IRE_OID00964_TRIM21	167	-0.172067	74	0.388313	-0.560379	7.7235e-06	-0.593467	IRE_OID00964_TRIM21	P19474	IRE	TRIM21	E3 ubiquitin-protein ligase TRIM21 (EC 2.3.2.27) (52 kDa Ro protein) (52 kDa ribonucleoprotein autoantigen Ro/SS-A) (RING finger protein 81) (RING-type E3 ubiquitin transferase TRIM21) (Ro(SS-A)) (Sjoegren syndrome type A antigen) (SS-A) (Tripartite motif-containing protein 21)	chr11	4406127	4414926	TRIM21	P19474	-
p6_11	CAM_OID01285_MFAP5	175	-0.19371	77	0.440251	-0.633961	7.72968e-06	-0.257104	CAM_OID01285_MFAP5	Q13361	CAM	MFAP5	Microfibrillar-associated protein 5 (MFAP-5) (MP25) (Microfibril-associated glycoprotein 2) (MAGP-2)	chr12	8789942	8815484	MFAP5	Q13361	-
p1_5	CVD3_170_SHPS-1	47	-0.451819	50	0.42471	-0.876529	7.91258e-06	-0.447059	CVD3_170_SHPS-1	P78324	CVD3	SHPS-1	Tyrosine-protein phosphatase non-receptor type substrate 1 (SHP substrate 1) (SHPS-1) (Brain Ig-like molecule with tyrosine-based activation motifs) (Bit) (CD172 antigen-like family member A) (Inhibitory receptor SHPS-1) (Macrophage fusion receptor) (MyD-1 antigen) (Signal-regulatory protein alpha-1) (Sirp-alpha-1) (Signal-regulatory protein alpha-2) (Sirp-alpha-2) (Signal-regulatory protein alph…	chr20	1875154	1920543	SIRPA	P78324	+
p6_11	ODA_OID01052_NUCB2	178	-0.16598	75	0.393927	-0.559907	7.97725e-06	-0.562901	ODA_OID01052_NUCB2	P80303	ODA	NUCB2	Nucleobindin-2 (DNA-binding protein NEFA) (Epididymis secretory protein Li 109) (Gastric cancer antigen Zg4) (Prepronesfatin) [Cleaved into: Nesfatin-1]	chr11	17229700	17371521	NUCB2	P80303	+
p1_5	CVD3_184_PON3	47	-0.447095	50	0.420269	-0.867364	8.19379e-06	-0.871861	CVD3_184_PON3	Q15166	CVD3	PON3	Serum paraoxonase/lactonase 3 (EC 3.1.1.2) (EC 3.1.1.81) (EC 3.1.8.1)	chr7	94989256	95025680	PON3	Q15166	-
p6_11	MET_OID01124_THOP1	178	-0.166423	77	0.384719	-0.551143	8.51883e-06	-0.405795	MET_OID01124_THOP1	P52888	MET	THOP1	Thimet oligopeptidase (EC 3.4.24.15) (Endopeptidase 24.15) (MP78)	chr19	2785458	2813599	THOP1	P52888	+
p1_5	NEU_193_TN-R	46	-0.452475	49	0.424773	-0.877248	8.65471e-06	-0.583806	NEU_193_TN-R	Q92752	NEU	TN-R	Tenascin-R (TN-R) (Janusin) (Restrictin)	chr1	175284330	175712906	TNR	Q92752	-	MicroRNAs in cancer	hsa05206
p6_11	CAM_OID01299_CNDP1	178	-0.183766	77	0.424809	-0.608575	8.93498e-06	-0.399616	CAM_OID01299_CNDP1	Q96KN2	CAM	CNDP1	Beta-Ala-His dipeptidase (EC 3.4.13.20) (CNDP dipeptidase 1) (Carnosine dipeptidase 1) (Glutamate carboxypeptidase-like protein 2) (Serum carnosinase)	chr18	72201675	72254448	CNDP1	Q96KN2	+
p1_5	NEU_130_RGMB	46	-0.448701	49	0.421229	-0.86993	9.17171e-06	-0.408866	NEU_130_RGMB	Q6NW40	NEU	RGMB	RGM domain family member B (DRG11-responsive axonal guidance and outgrowth of neurite) (DRAGON)	chr5	98104354	98134347	RGMB	Q6NW40	+
p6_11	MET_OID01142_SERPINB6	178	-0.166948	77	0.385931	-0.552878	9.18964e-06	-0.482314	MET_OID01142_SERPINB6	P35237	MET	SERPINB6	Serpin B6 (Cytoplasmic antiproteinase) (CAP) (Peptidase inhibitor 6) (PI-6) (Placental thrombin inhibitor)	chr6	2948393	2972090	SERPINB6	P35237	-
p6_11	MET_OID01157_CD79B	178	-0.185136	77	0.427977	-0.613113	9.19783e-06	-0.334882	MET_OID01157_CD79B	P40259	MET	CD79B	B-cell antigen receptor complex-associated protein beta chain (B-cell-specific glycoprotein B29) (Ig-beta) (Immunoglobulin-associated B29 protein) (CD antigen CD79b)	chr17	62006100	62009714	CD79B	P40259	-
p1_5	INF_134_SLAMF1	46	-0.444831	48	0.426297	-0.871128	9.68664e-06	-0.55802	INF_134_SLAMF1	Q13291	INF	SLAMF1	Signaling lymphocytic activation molecule (CDw150) (IPO-3) (SLAM family member 1) (CD antigen CD150)	chr1	160577890	160617085	SLAMF1	Q13291	-
p1_5	CVD3_122_PLC	47	-0.445266	50	0.41855	-0.863816	9.88507e-06	-0.46806	CVD3_122_PLC	P98160	CVD3	PLC	Basement membrane-specific heparan sulfate proteoglycan core protein (HSPG) (Perlecan) (PLC) [Cleaved into: Endorepellin; LG3 peptide]	chr1	22148738	22263790	HSPG2	P98160	-	Proteoglycans in cancer	hsa05205
p1_5	INF_154_CXCL5	47	-0.438302	48	0.42917	-0.867472	1.12778e-05	-1.24447	INF_154_CXCL5	P42830	INF	CXCL5	C-X-C motif chemokine 5 (ENA-78(1-78)) (Epithelial-derived neutrophil-activating protein 78) (Neutrophil-activating peptide ENA-78) (Small-inducible cytokine B5) [Cleaved into: ENA-78(8-78); ENA-78(9-78)]	chr4	74861359	74864496	CXCL5	P42830	-
p1_5	ONC2_102_VEGF-A	47	-0.438589	49	0.420687	-0.859276	1.12846e-05	-0.590757	ONC2_102_VEGF-A	P15692	ONC2	VEGF-A	Vascular endothelial growth factor A (VEGF-A) (Vascular permeability factor) (VPF)	chr6	43737921	43754224	VEGFA	P15692	+	Pathways in cancer;MicroRNAs in cancer;Proteoglycans in cancer;Pancreatic cancer;Renal cell carcinoma;Bladder cancer	hsa05200;hsa05206;hsa05205;hsa05212;hsa05211;hsa05219
p1_5	CVD2_157_PRELP	47	-0.446286	50	0.419509	-0.865795	1.13101e-05	-0.231908	CVD2_157_PRELP	P51888	CVD2	PRELP	Prolargin (Proline-arginine-rich end leucine-rich repeat protein)	chr1	203444956	203460480	PRELP	P51888	+
p6_11	DEV_OID01478_XG	179	-0.180778	77	0.42025	-0.601029	1.25772e-05	-0.380479	DEV_OID01478_XG	P55808	DEV	XG	Glycoprotein Xg (Protein PBDX)	chrX	2670091	2734539	XG	P55808	+
p1_5	NEU_140_gal-8	46	-0.442986	49	0.415864	-0.85885	1.44598e-05	-0.909652	NEU_140_gal-8	O00214	NEU	gal-8	Galectin-8 (Gal-8) (Po66 carbohydrate-binding protein) (Po66-CBP) (Prostate carcinoma tumor antigen 1) (PCTA-1)	chr1	236681300	236716281	LGALS8	O00214	+
p6_11	CAM_OID01236_PRSS2	178	-0.163227	77	0.377331	-0.540558	1.46479e-05	-0.432936	CAM_OID01236_PRSS2	P07478	CAM	PRSS2	Trypsin-2 (EC 3.4.21.4) (Anionic trypsinogen) (Serine protease 2) (Trypsin II)
p6_11	ODA_OID01088_MAX	178	-0.168342	75	0.399531	-0.567872	1.53305e-05	-0.636626	ODA_OID01088_MAX	P61244	ODA	MAX	Protein max (Class D basic helix-loop-helix protein 4) (bHLHd4) (Myc-associated factor X)	chr14	65472892	65569413	MAX	P61244	-	Pathways in cancer;Transcriptional misregulation in cancer;Small cell lung cancer	hsa05200;hsa05202;hsa05222
p6_11	MET_OID01166_CLSTN2	178	-0.17009	77	0.393196	-0.563286	1.60736e-05	-0.270778	MET_OID01166_CLSTN2	Q9H4D0	MET	CLSTN2	Calsyntenin-2 (Alcadein-gamma) (Alc-gamma)	chr3	139654027	140296239	CLSTN2	Q9H4D0	+
p1_5	CVD2_171_Dkk-1	47	-0.434926	50	0.408831	-0.843757	1.60927e-05	-0.7033	CVD2_171_Dkk-1	O94907	CVD2	Dkk-1	Dickkopf-related protein 1 (Dickkopf-1) (Dkk-1) (hDkk-1) (SK)	chr10	54074056	54077802	DKK1	O94907	+
p6_11	CRE_OID01357_IQGAP2	84	0.226909	42	-0.453817	0.680726	1.77793e-05	0.293601	CRE_OID01357_IQGAP2	Q13576	CRE	IQGAP2	Ras GTPase-activating-like protein IQGAP2	chr5	75699074	76003957	IQGAP2	Q13576	+
p6_11	CRE_OID01394_DKKL1	156	-0.208669	71	0.458484	-0.667153	1.80821e-05	-0.378117	CRE_OID01394_DKKL1	Q9UK85	CRE	DKKL1	Dickkopf-like protein 1 (Cancer/testis antigen 34) (CT34) (Protein soggy-1) (SGY-1)	chr19	49865040	49878373	DKKL1	Q9UK85	+
p1_5	CVD2_133_IL-18	47	-0.434219	50	0.408165	-0.842384	1.84099e-05	-0.577166	CVD2_133_IL-18	Q14116	CVD2	IL-18	Interleukin-18 (IL-18) (Iboctadekin) (Interferon gamma-inducing factor) (IFN-gamma-inducing factor) (Interleukin-1 gamma) (IL-1 gamma)	chr11	112013974	112034840	IL18	Q14116	-
p6_11	MET_OID01149_PILRB	178	-0.175879	77	0.406576	-0.582455	1.86962e-05	-0.447783	MET_OID01149_PILRB	Q9UKJ0	MET	PILRB	Paired immunoglobulin-like type 2 receptor beta (Activating receptor PILR-beta) (Cell surface receptor FDFACT)	chr7	99933737	99965356	PILRB	Q9UKJ0	+
p1_5	CVD3_131_PAI	47	-0.435309	50	0.40919	-0.8445	1.98038e-05	-0.777172	CVD3_131_PAI	P05121	CVD3	PAI	Plasminogen activator inhibitor 1 (PAI) (PAI-1) (Endothelial plasminogen activator inhibitor) (Serpin E1)	chr7	100770370	100782547	SERPINE1	P05121	+
p1_5	ONC2_162_ABL1	47	-0.425431	49	0.408067	-0.833498	2.1694e-05	-1.11581	ONC2_162_ABL1	P00519	ONC2	ABL1	Tyrosine-protein kinase ABL1 (EC 2.7.10.2) (Abelson murine leukemia viral oncogene homolog 1) (Abelson tyrosine-protein kinase 1) (Proto-oncogene c-Abl) (p150)	chr9	133589333	133763062	ABL1	P00519	+
p1_5	CVD2_184_PD-L2	47	-0.427576	50	0.401921	-0.829497	2.20502e-05	-0.320654	CVD2_184_PD-L2	Q9BQ51	CVD2	PD-L2	Programmed cell death 1 ligand 2 (PD-1 ligand 2) (PD-L2) (PDCD1 ligand 2) (Programmed death ligand 2) (Butyrophilin B7-DC) (B7-DC) (CD antigen CD273)	chr9	5510545	5571282	PDCD1LG2	Q9BQ51	+
p1_5	INF_115_MCP-1	47	-0.424111	48	0.415276	-0.839387	2.23018e-05	-0.582509	INF_115_MCP-1	P13500	INF	MCP-1	C-C motif chemokine 2 (HC11) (Monocyte chemoattractant protein 1) (Monocyte chemotactic and activating factor) (MCAF) (Monocyte chemotactic protein 1) (MCP-1) (Monocyte secretory protein JE) (Small-inducible cytokine A2)	chr17	32582304	32584222	CCL2	P13500	+
plex42	CVD3_185_CTSZ	159	-0.177818	77	0.367183	-0.545001	2.26957e-05	-0.230948	CVD3_185_CTSZ	Q9UBR2	CVD3	CTSZ	Cathepsin Z (EC 3.4.18.1) (Cathepsin P) (Cathepsin X)	chr20	57570240	57582302	CTSZ	Q9UBR2	-
p6_11	CAM_OID01246_CCL5	177	-0.157373	77	0.361754	-0.519127	2.37569e-05	-0.638802	CAM_OID01246_CCL5	P13501	CAM	CCL5	C-C motif chemokine 5 (EoCP) (Eosinophil chemotactic cytokine) (SIS-delta) (Small-inducible cytokine A5) (T cell-specific protein P228) (TCP228) (T-cell-specific protein RANTES) [Cleaved into: RANTES(3-68); RANTES(4-68)]	chr17	34198495	34207797	CCL5	P13501	-
p6_11	MET_OID01193_RTN4R	178	-0.180016	77	0.41614	-0.596155	2.40376e-05	-0.225833	MET_OID01193_RTN4R	Q9BZR6	MET	RTN4R	Reticulon-4 receptor (Nogo receptor) (NgR) (Nogo-66 receptor)	chr22	20228938	20270769	RTN4R	Q9BZR6	-
p6_11	CRE_OID01339_BGN	168	-0.180704	76	0.39945	-0.580154	2.41913e-05	-0.346754	CRE_OID01339_BGN	P21810	CRE	BGN	Biglycan (Bone/cartilage proteoglycan I) (PG-S1)	chrX	152760397	152775012	BGN	P21810	+
p1_5	CVD3_117_Gal-3	47	-0.430633	50	0.404795	-0.835428	2.53003e-05	-0.400798	CVD3_117_Gal-3	P17931	CVD3	Gal-3	Galectin-3 (Gal-3) (35 kDa lectin) (Carbohydrate-binding protein 35) (CBP 35) (Galactose-specific lectin 3) (Galactoside-binding protein) (GALBP) (IgE-binding protein) (L-31) (Laminin-binding protein) (Lectin L-29) (Mac-2 antigen)	chr14	55590828	55612126	LGALS3	P17931	+
p1_5	CVD2_165_CCL17	47	-0.423433	50	0.398027	-0.82146	2.53682e-05	-1.08889	CVD2_165_CCL17	Q92583	CVD2	CCL17	C-C motif chemokine 17 (CC chemokine TARC) (Small-inducible cytokine A17) (Thymus and activation-regulated chemokine)	chr16	57438679	57449974	CCL17	Q92583	+
p6_11	CAM_OID01298_TIMD4	178	-0.163979	77	0.379068	-0.543047	2.63353e-05	-0.42032	CAM_OID01298_TIMD4	Q96H15	CAM	TIMD4	T-cell immunoglobulin and mucin domain-containing protein 4 (TIMD-4) (T-cell immunoglobulin mucin receptor 4) (TIM-4) (T-cell membrane protein 4)	chr5	156346293	156390266	TIMD4	Q96H15	-
p1_5	INF_133_IL-18	47	-0.420097	48	0.411345	-0.831441	2.68034e-05	-0.547681	INF_133_IL-18	Q14116	INF	IL-18	Interleukin-18 (IL-18) (Iboctadekin) (Interferon gamma-inducing factor) (IFN-gamma-inducing factor) (Interleukin-1 gamma) (IL-1 gamma)	chr11	112013974	112034840	IL18	Q14116	-
p6_11	CRE_OID01379_CLSTN3	175	-0.157568	76	0.36282	-0.520388	2.77884e-05	-0.148702	CRE_OID01379_CLSTN3	Q9BQT9	CRE	CLSTN3	Calsyntenin-3 (Alcadein-beta) (Alc-beta)	chr12	7282294	7311541	CLSTN3	Q9BQT9	+
p6_11	ODA_OID01108_CNTN2	178	-0.156815	75	0.372175	-0.52899	2.8961e-05	-0.308041	ODA_OID01108_CNTN2	Q02246	ODA	CNTN2	Contactin-2 (Axonal glycoprotein TAG-1) (Axonin-1) (Transient axonal glycoprotein 1) (TAX-1)	chr1	205012325	205047627	CNTN2	Q02246	+
p1_5	NEU_192_MANF	46	-0.448383	49	0.420931	-0.869315	3.09036e-05	-0.886078	NEU_192_MANF	P55145	NEU	MANF	Mesencephalic astrocyte-derived neurotrophic factor (Arginine-rich protein) (Protein ARMET)	chr3	51422478	51426828	MANF	P55145	+
p1_5	CVD3_106_TNF-R2	47	-0.421498	50	0.396208	-0.817705	3.11475e-05	-0.523104	CVD3_106_TNF-R2	P20333	CVD3	TNF-R2	Tumor necrosis factor receptor superfamily member 1B (Tumor necrosis factor receptor 2) (TNF-R2) (Tumor necrosis factor receptor type II) (TNF-RII) (TNFR-II) (p75) (p80 TNF-alpha receptor) (CD antigen CD120b) (Etanercept) [Cleaved into: Tumor necrosis factor receptor superfamily member 1b, membrane form; Tumor necrosis factor-binding protein 2 (TBP-2) (TBPII)]	chr1	12227060	12269285	TNFRSF1B	P20333	+
p6_11	MET_OID01140_GHRL	178	-0.161679	77	0.373751	-0.53543	3.12366e-05	-0.551453	MET_OID01140_GHRL	Q9UBU3	MET	GHRL	Appetite-regulating hormone (Growth hormone secretagogue) (Growth hormone-releasing peptide) (Motilin-related peptide) (Protein M46) [Cleaved into: Ghrelin-27; Ghrelin-28 (Ghrelin); Obestatin]	chr3	10327359	10334631	GHRL	Q9UBU3	-
p6_11	MET_OID01174_SOST	178	-0.165918	77	0.383551	-0.549469	3.43109e-05	-0.302117	MET_OID01174_SOST	Q9BQB4	MET	SOST	Sclerostin	chr17	41831099	41836156	SOST	Q9BQB4	-
p6_11	ODA_OID01045_AGR2	178	0.154042	75	-0.365592	0.519634	3.47895e-05	0.713881	ODA_OID01045_AGR2	O95994	ODA	AGR2	Anterior gradient protein 2 homolog (AG-2) (hAG-2) (HPC8) (Secreted cement gland protein XAG-2 homolog)	chr7	16831435	16873057	AGR2	O95994	-
p6_11	MET_OID01168_CLUL1	178	-0.177081	77	0.409357	-0.586438	3.54526e-05	-0.47582	MET_OID01168_CLUL1	Q15846	MET	CLUL1	Clusterin-like protein 1 (Retinal-specific clusterin-like protein)	chr18	596988	650334	CLUL1	Q15846	+
p1_5	CVD3_125_TIMP4	47	-0.418257	50	0.393162	-0.811419	3.59664e-05	-0.471503	CVD3_125_TIMP4	Q99727	CVD3	TIMP4	Metalloproteinase inhibitor 4 (Tissue inhibitor of metalloproteinases 4) (TIMP-4)	chr3	12194551	12200851	TIMP4	Q99727	-
p1_5	INF_108_CD244	47	-0.415766	48	0.407104	-0.82287	3.93246e-05	-0.583153	INF_108_CD244	Q9BZW8	INF	CD244	Natural killer cell receptor 2B4 (NK cell activation-inducing ligand) (NAIL) (NK cell type I receptor protein 2B4) (NKR2B4) (h2B4) (SLAM family member 4) (SLAMF4) (Signaling lymphocytic activation molecule 4) (CD antigen CD244)	chr1	160799950	160832692	CD244	Q9BZW8	-
p6_11	CAM_OID01244_FCGR2A	178	-0.173348	77	0.400727	-0.574076	4.17391e-05	-0.389467	CAM_OID01244_FCGR2A	P12318	CAM	FCGR2A	Low affinity immunoglobulin gamma Fc region receptor II-a (IgG Fc receptor II-a) (CDw32) (Fc-gamma RII-a) (Fc-gamma-RIIa) (FcRII-a) (CD antigen CD32)	chr1	161475220	161493803	FCGR2A	P12318	+
p1_5	CVD2_121_PRSS27	47	-0.413073	50	0.388289	-0.801362	4.29471e-05	-0.477612	CVD2_121_PRSS27	Q9BQR3	CVD2	PRSS27	Serine protease 27 (EC 3.4.21.-) (Marapsin) (Pancreasin)	chr16	2762419	2770552	PRSS27	Q9BQR3	-
p1_5	CVD3_167_JAM-A	47	-0.416686	50	0.391685	-0.808371	4.42021e-05	-0.938823	CVD3_167_JAM-A	Q9Y624	CVD3	JAM-A	Junctional adhesion molecule A (JAM-A) (Junctional adhesion molecule 1) (JAM-1) (Platelet F11 receptor) (Platelet adhesion molecule 1) (PAM-1) (CD antigen CD321)	chr1	160965001	160991138	F11R	Q9Y624	-
p1_5	INF_183_MCP-2	47	-0.407994	48	0.399495	-0.807489	4.47447e-05	-0.559572	INF_183_MCP-2	P80075	INF	MCP-2	C-C motif chemokine 8 (HC14) (Monocyte chemoattractant protein 2) (Monocyte chemotactic protein 2) (MCP-2) (Small-inducible cytokine A8) [Cleaved into: MCP-2(6-76)]	chr17	32646055	32648421	CCL8	P80075	+
plex42	CVD2_103_ADM	159	0.179882	77	-0.371445	0.551327	4.50299e-05	0.294887	CVD2_103_ADM	P35318	CVD2	ADM	ADM [Cleaved into: Adrenomedullin (AM); Proadrenomedullin N-20 terminal peptide (ProAM N-terminal 20 peptide) (PAMP) (ProAM-N20)]	chr11	10326227	10328944	ADM	P35318	+
p6_11	MET_OID01198_NECTIN2	178	-0.162047	77	0.374603	-0.536651	4.61101e-05	-0.386969	MET_OID01198_NECTIN2	Q92692	MET	NECTIN2	Nectin-2 (Herpes virus entry mediator B) (Herpesvirus entry mediator B) (HveB) (Nectin cell adhesion molecule 2) (Poliovirus receptor-related protein 2) (CD antigen CD112)	chr19	45349432	45392485	PVRL2	Q92692	+
p1_5	ONC2_137_CYR61	47	-0.407615	49	0.390977	-0.798592	5.10086e-05	-0.611817	ONC2_137_CYR61	O00622	ONC2	CYR61	Protein CYR61 (CCN family member 1) (Cysteine-rich angiogenic inducer 61) (Insulin-like growth factor-binding protein 10) (IBP-10) (IGF-binding protein 10) (IGFBP-10) (Protein GIG1)	chr1	86046444	86049645	CYR61	O00622	+
p6_11	DEV_OID01450_CGA	179	-0.16814	77	0.39087	-0.559009	5.10941e-05	-0.511352	DEV_OID01450_CGA	P01215	DEV	CGA	Glycoprotein hormones alpha chain (Anterior pituitary glycoprotein hormones common subunit alpha) (Choriogonadotropin alpha chain) (Chorionic gonadotrophin subunit alpha) (CG-alpha) (Follicle-stimulating hormone alpha chain) (FSH-alpha) (Follitropin alpha chain) (Luteinizing hormone alpha chain) (LSH-alpha) (Lutropin alpha chain) (Thyroid-stimulating hormone alpha chain) (TSH-alpha) (Thyrotropin …	chr6	87795216	87804824	CGA	P01215	-
p6_11	MET_OID01200_USP8	178	-0.163555	77	0.378089	-0.541644	5.12184e-05	-0.440521	MET_OID01200_USP8	P40818	MET	USP8	Ubiquitin carboxyl-terminal hydrolase 8 (EC 3.4.19.12) (Deubiquitinating enzyme 8) (Ubiquitin isopeptidase Y) (hUBPy) (Ubiquitin thioesterase 8) (Ubiquitin-specific-processing protease 8)	chr15	50716577	50793280	USP8	P40818	+
p1_5	CVD2_179_MARCO	47	-0.408414	50	0.383909	-0.792323	5.2756e-05	-0.264735	CVD2_179_MARCO	Q9UEW3	CVD2	MARCO	Macrophage receptor MARCO (Macrophage receptor with collagenous structure) (Scavenger receptor class A member 2)	chr2	119699742	119752236	MARCO	Q9UEW3	+
p1_5	CVD3_132_CCL24	47	-0.408237	50	0.383743	-0.79198	5.60101e-05	-0.779316	CVD3_132_CCL24	O00175	CVD3	CCL24	C-C motif chemokine 24 (CK-beta-6) (Eosinophil chemotactic protein 2) (Eotaxin-2) (Myeloid progenitor inhibitory factor 2) (MPIF-2) (Small-inducible cytokine A24)	chr7	75440983	75452674	CCL24	O00175	-
p6_11	DEV_OID01453_MIF	179	-0.146473	77	0.340501	-0.486974	5.72905e-05	-0.658951	DEV_OID01453_MIF	P14174	DEV	MIF	Macrophage migration inhibitory factor (MIF) (EC 5.3.2.1) (Glycosylation-inhibiting factor) (GIF) (L-dopachrome isomerase) (L-dopachrome tautomerase) (EC 5.3.3.12) (Phenylpyruvate tautomerase)	chr22	24236191	24237414	MIF	P14174	+
p6_11	DEV_OID01400_CTSF	179	-0.148093	77	0.344268	-0.492361	6.19222e-05	-0.253661	DEV_OID01400_CTSF	Q9UBX1	DEV	CTSF	Cathepsin F (CATSF) (EC 3.4.22.41)	chr11	66330934	66336312	CTSF	Q9UBX1	-
plex42	CVD3_196_CCL16	159	-0.168452	77	0.347843	-0.516295	6.55341e-05	-0.395646	CVD3_196_CCL16	O15467	CVD3	CCL16	C-C motif chemokine 16 (Chemokine CC-4) (HCC-4) (Chemokine LEC) (IL-10-inducible chemokine) (LCC-1) (Liver-expressed chemokine) (Lymphocyte and monocyte chemoattractant) (LMC) (Monotactin-1) (MTN-1) (NCC-4) (Small-inducible cytokine A16)	chr17	34303529	34308532	CCL16	O15467	-
p6_11	CAM_OID01276_CCL18	178	-0.158243	77	0.365808	-0.524051	6.81198e-05	-0.431667	CAM_OID01276_CCL18	P55774	CAM	CCL18	C-C motif chemokine 18 (Alternative macrophage activation-associated CC chemokine 1) (AMAC-1) (CC chemokine PARC) (Dendritic cell chemokine 1) (DC-CK1) (Macrophage inflammatory protein 4) (MIP-4) (Pulmonary and activation-regulated chemokine) (Small-inducible cytokine A18) [Cleaved into: CCL18(1-68); CCL18(3-69); CCL18(4-69)]	chr17	34391640	34399392	CCL18	P55774	+
p1_5	CVD2_115_STK4	47	-0.414559	50	0.389685	-0.804244	6.95787e-05	-0.936696	CVD2_115_STK4	Q13043	CVD2	STK4	Serine/threonine-protein kinase 4 (EC 2.7.11.1) (Mammalian STE20-like protein kinase 1) (MST-1) (STE20-like kinase MST1) (Serine/threonine-protein kinase Krs-2) [Cleaved into: Serine/threonine-protein kinase 4 37kDa subunit (MST1/N); Serine/threonine-protein kinase 4 18kDa subunit (MST1/C)]	chr20	43595115	43708600	STK4	Q13043	+	Pathways in cancer;Non-small cell lung cancer	hsa05200;hsa05223
p1_5	NEU_129_EPHB6	46	-0.408881	49	0.383848	-0.792729	7.04216e-05	-0.414517	NEU_129_EPHB6	O15197	NEU	EPHB6	Ephrin type-B receptor 6 (HEP) (Tyrosine-protein kinase-defective receptor EPH-6)	chr7	142552792	142568847	EPHB6	O15197	+
p1_5	INF_195_TNFB	47	-0.397474	48	0.389193	-0.786667	7.39069e-05	-0.407387	INF_195_TNFB	P01374	INF	TNFB	Lymphotoxin-alpha (LT-alpha) (TNF-beta) (Tumor necrosis factor ligand superfamily member 1)	chr6	31539831	31542101	LTA	P01374	+
p6_11	ODA_OID01037_AMN	178	-0.173259	75	0.4112	-0.584459	7.70579e-05	-0.496972	ODA_OID01037_AMN	Q9BXJ7	ODA	AMN	Protein amnionless	chr14	103388993	103399933	AMN	Q9BXJ7	+
p1_5	INF_110_OPG	47	-0.39632	48	0.388064	-0.784384	7.71347e-05	-0.446217	INF_110_OPG	O00300	INF	OPG	Tumor necrosis factor receptor superfamily member 11B (Osteoclastogenesis inhibitory factor) (Osteoprotegerin)	chr8	119935796	119964439	TNFRSF11B	O00300	-
p1_5	NEU_158_G-CSF	46	-0.408734	49	0.38371	-0.792444	7.72376e-05	-0.51833	NEU_158_G-CSF	P09919	NEU	G-CSF	Granulocyte colony-stimulating factor (G-CSF) (Pluripoietin) (Filgrastim) (Lenograstim)	chr17	38171614	38174066	CSF3	P09919	+
p1_5	ONC2_108_TNFSF13	47	-0.398738	49	0.382463	-0.781201	8.07058e-05	-0.37551	ONC2_108_TNFSF13	O75888	ONC2	TNFSF13	Tumor necrosis factor ligand superfamily member 13 (A proliferation-inducing ligand) (APRIL) (TNF- and APOL-related leukocyte expressed ligand 2) (TALL-2) (TNF-related death ligand 1) (TRDL-1) (CD antigen CD256)	chr17	7461609	7464925	TNFSF13	O75888	+
p1_5	NEU_189_LAT	46	-0.406311	49	0.381435	-0.787746	8.12688e-05	-1.0386	NEU_189_LAT	O43561	NEU	LAT	Linker for activation of T-cells family member 1 (36 kDa phospho-tyrosine adapter protein) (pp36) (p36-38)	chr16	28996147	29002104	LAT	O43561	+
p1_5	CVD2_145_PAPPA	47	-0.401059	50	0.376995	-0.778054	8.33299e-05	-0.390736	CVD2_145_PAPPA	Q13219	CVD2	PAPPA	Pappalysin-1 (EC 3.4.24.79) (Insulin-like growth factor-dependent IGF-binding protein 4 protease) (IGF-dependent IGFBP-4 protease) (IGFBP-4ase) (Pregnancy-associated plasma protein A) (PAPP-A)	chr9	118916083	119164601	PAPPA	Q13219	+
p1_5	CVD2_175_HB-EGF	47	-0.398024	50	0.374142	-0.772166	8.78783e-05	-0.651043	CVD2_175_HB-EGF	Q99075	CVD2	HB-EGF	Proheparin-binding EGF-like growth factor [Cleaved into: Heparin-binding EGF-like growth factor (HB-EGF) (HBEGF) (Diphtheria toxin receptor) (DT-R)]	chr5	139712428	139726216	HBEGF	Q99075	-	Proteoglycans in cancer;Bladder cancer	hsa05205;hsa05219
p1_5	INF_102_VEGF-A	47	-0.393435	48	0.385238	-0.778673	8.79787e-05	-0.536668	INF_102_VEGF-A	P15692	INF	VEGF-A	Vascular endothelial growth factor A (VEGF-A) (Vascular permeability factor) (VPF)	chr6	43737921	43754224	VEGFA	P15692	+	Pathways in cancer;MicroRNAs in cancer;Proteoglycans in cancer;Pancreatic cancer;Renal cell carcinoma;Bladder cancer	hsa05200;hsa05206;hsa05205;hsa05212;hsa05211;hsa05219
p1_5	NEU_157_GZMA	46	-0.412551	49	0.387293	-0.799843	8.93186e-05	-0.62459	NEU_157_GZMA	P12544	NEU	GZMA	Granzyme A (EC 3.4.21.78) (CTL tryptase) (Cytotoxic T-lymphocyte proteinase 1) (Fragmentin-1) (Granzyme-1) (Hanukkah factor) (H factor) (HF)	chr5	54398476	54406080	GZMA	P12544	+
p6_11	ODA_OID01077_ERBB2IP	175	-0.142276	75	0.331977	-0.474253	9.40266e-05	-0.650946	ODA_OID01077_ERBB2IP	Q96RT1	ODA	ERBB2IP	Erbin (Densin-180-like protein) (Erbb2-interacting protein) (Protein LAP2)	chr5	65222303	65378377	ERBB2IP	Q96RT1	+
p6_11	IRE_OID01003_ICA1	175	-0.150624	75	0.351457	-0.502081	9.52322e-05	-0.528057	IRE_OID01003_ICA1	Q05084	IRE	ICA1	Islet cell autoantigen 1 (69 kDa islet cell autoantigen) (ICA69) (Islet cell autoantigen p69) (ICAp69) (p69)	chr7	8152814	8302317	ICA1	Q05084	-
p6_11	CAM_OID01243_MBL2	178	-0.151815	77	0.35095	-0.502765	9.84038e-05	-0.608866	CAM_OID01243_MBL2	P11226	CAM	MBL2	Mannose-binding protein C (MBP-C) (Collectin-1) (MBP1) (Mannan-binding protein) (Mannose-binding lectin)	chr10	54525140	54531460	MBL2	P11226	-
p1_5	ONC2_166_RET	47	-0.397073	49	0.380866	-0.77794	9.84342e-05	-0.520713	ONC2_166_RET	P07949	ONC2	RET	Proto-oncogene tyrosine-protein kinase receptor Ret (EC 2.7.10.1) (Cadherin family member 12) (Proto-oncogene c-Ret) [Cleaved into: Soluble RET kinase fragment; Extracellular cell-membrane anchored RET cadherin 120 kDa fragment]	chr10	43572475	43625799	RET	P07949	+
p6_11	ODA_OID01100_SERPINA9	178	-0.15706	75	0.372755	-0.529814	0.000105106	-0.337482	ODA_OID01100_SERPINA9	Q86WD7	ODA	SERPINA9	Serpin A9 (Centerin) (Germinal center B-cell-expressed transcript 1 protein)	chr14	94929054	94946026	SERPINA9	Q86WD7	-
p1_5	CVD2_186_hOSCAR	47	-0.397514	50	0.373663	-0.771178	0.000106053	-0.24887	CVD2_186_hOSCAR	Q8IYS5	CVD2	hOSCAR	Osteoclast-associated immunoglobulin-like receptor (Osteoclast-associated receptor) (hOSCAR) (Polymeric immunoglobulin receptor 3) (PIgR-3) (PIgR3) (Poly-Ig receptor 3)	chr19	54597933	54606000	OSCAR	Q8IYS5	-
p1_5	ONC2_130_ERBB2	47	-0.393761	49	0.377689	-0.771451	0.000110935	-0.400029	ONC2_130_ERBB2	P04626	ONC2	ERBB2	Receptor tyrosine-protein kinase erbB-2 (EC 2.7.10.1) (Metastatic lymph node gene 19 protein) (MLN 19) (Proto-oncogene Neu) (Proto-oncogene c-ErbB-2) (Tyrosine kinase-type cell surface receptor HER2) (p185erbB2) (CD antigen CD340)	chr17	37844167	37886679	ERBB2	P04626	+	Pathways in cancer;Central carbon metabolism in cancer;MicroRNAs in cancer;Proteoglycans in cancer;Pancreatic cancer;Gastric cancer;Bladder cancer;Prostate cancer;Endometrial cancer;Breast cancer;Non-small cell lung cancer	hsa05200;hsa05230;hsa05206;hsa05205;hsa05212;hsa05226;hsa05219;hsa05215;hsa05213;hsa05224;hsa05223
p1_5	NEU_167_CLEC10A	46	-0.398372	49	0.373982	-0.772355	0.000111491	-0.428305	NEU_167_CLEC10A	Q8IUN9	NEU	CLEC10A	C-type lectin domain family 10 member A (C-type lectin superfamily member 14) (Macrophage lectin 2) (CD antigen CD301)	chr17	6977856	6983626	CLEC10A	Q8IUN9	-
p1_5	CVD2_194_VEGF-D	47	-0.389786	50	0.366398	-0.756184	0.000114235	-0.420702	CVD2_194_VEGF-D	O43915	CVD2	VEGF-D	Vascular endothelial growth factor D (VEGF-D) (c-Fos-induced growth factor) (FIGF)	chrX	15363713	15402498	FIGF	O43915	-	Pathways in cancer	hsa05200
p6_11	IRE_OID00998_SPRY2	175	-0.147769	75	0.344795	-0.492565	0.000114635	-0.729576	IRE_OID00998_SPRY2	O43597	IRE	SPRY2	Protein sprouty homolog 2 (Spry-2)	chr13	80910111	80915086	SPRY2	O43597	-	MicroRNAs in cancer	hsa05206
p1_5	ONC2_165_LYN	47	-0.392073	49	0.37607	-0.768143	0.000115627	-0.760818	ONC2_165_LYN	P07948	ONC2	LYN	Tyrosine-protein kinase Lyn (EC 2.7.10.2) (Lck/Yes-related novel protein tyrosine kinase) (V-yes-1 Yamaguchi sarcoma viral related oncogene homolog) (p53Lyn) (p56Lyn)	chr8	56792372	56923940	LYN	P07948	+
p6_11	ODA_OID01096_CRH	178	-0.159234	75	0.377915	-0.537149	0.000115718	-0.448271	ODA_OID01096_CRH	P06850	ODA	CRH	Corticoliberin (Corticotropin-releasing factor) (CRF) (Corticotropin-releasing hormone)	chr8	67088620	67090960	CRH	P06850	-
p6_11	IRE_OID00951_CLEC4A	175	-0.159426	75	0.371994	-0.53142	0.000118199	-0.241517	IRE_OID00951_CLEC4A	Q9UMR7	IRE	CLEC4A	C-type lectin domain family 4 member A (C-type lectin DDB27) (C-type lectin superfamily member 6) (Dendritic cell immunoreceptor) (Lectin-like immunoreceptor)	chr12	8276228	8291203	CLEC4A	Q9UMR7	+
p6_11	IRE_OID01019_IL12RB1	175	-0.16421	75	0.383156	-0.547366	0.000122452	-0.236205	IRE_OID01019_IL12RB1	P42701	IRE	IL12RB1	Interleukin-12 receptor subunit beta-1 (IL-12 receptor subunit beta-1) (IL-12R subunit beta-1) (IL-12R-beta-1) (IL-12RB1) (IL-12 receptor beta component) (CD antigen CD212)	chr19	18169805	18209754	IL12RB1	P42701	-	Pathways in cancer	hsa05200
p6_11	IRE_OID01015_LAMP3	175	-0.161879	75	0.377718	-0.539597	0.000124187	-0.437716	IRE_OID01015_LAMP3	Q9UQV4	IRE	LAMP3	Lysosome-associated membrane glycoprotein 3 (LAMP-3) (Lysosomal-associated membrane protein 3) (DC-lysosome-associated membrane glycoprotein) (DC LAMP) (Protein TSC403) (CD antigen CD208)	chr3	182840001	182881627	LAMP3	Q9UQV4	-
plex42	CVD2_139_FGF-23	159	-0.184688	77	0.38137	-0.566058	0.000131786	-0.530221	CVD2_139_FGF-23	Q9GZV9	CVD2	FGF-23	Fibroblast growth factor 23 (FGF-23) (Phosphatonin) (Tumor-derived hypophosphatemia-inducing factor) [Cleaved into: Fibroblast growth factor 23 N-terminal peptide; Fibroblast growth factor 23 C-terminal peptide]	chr12	4477393	4488894	FGF23	Q9GZV9	-	Pathways in cancer;Gastric cancer;Melanoma;Breast cancer	hsa05200;hsa05226;hsa05218;hsa05224
p6_11	ODA_OID01082_PON2	178	-0.152082	75	0.360942	-0.513024	0.000133515	-0.347927	ODA_OID01082_PON2	Q15165	ODA	PON2	Serum paraoxonase/arylesterase 2 (PON 2) (EC 3.1.1.2) (EC 3.1.1.81) (Aromatic esterase 2) (A-esterase 2) (Serum aryldialkylphosphatase 2)	chr7	95034175	95064510	PON2	Q15165	-
p6_11	CAM_OID01219_FCGR3B	178	-0.151498	77	0.350216	-0.501715	0.000136448	-0.315759	CAM_OID01219_FCGR3B	O75015	CAM	FCGR3B	Low affinity immunoglobulin gamma Fc region receptor III-B (Fc-gamma RIII-beta) (Fc-gamma RIII) (Fc-gamma RIIIb) (FcRIII) (FcRIIIb) (FcR-10) (IgG Fc receptor III-1) (CD antigen CD16b)	chr1	161592986	161601753	FCGR3B	O75015	-
p1_5	NEU_121_RGMA	46	-0.390513	49	0.366604	-0.757117	0.000143911	-0.431834	NEU_121_RGMA	Q96B86	NEU	RGMA	Repulsive guidance molecule A (RGM domain family member A)	chr15	93586636	93632433	RGMA	Q96B86	-
p6_11	CRE_OID01387_FGF-21	175	0.157992	76	-0.363798	0.52179	0.000146237	0.916597	CRE_OID01387_FGF-21	Q9NSA1	CRE	FGF-21	Fibroblast growth factor 21 (FGF-21)	chr19	49258816	49261587	FGF21	Q9NSA1	+	Pathways in cancer;Gastric cancer;Melanoma;Breast cancer	hsa05200;hsa05226;hsa05218;hsa05224
p1_5	NEU_171_MDGA1	46	-0.386785	49	0.363104	-0.749889	0.000157539	-0.621358	NEU_171_MDGA1	Q8NFP4	NEU	MDGA1	MAM domain-containing glycosylphosphatidylinositol anchor protein 1 (GPI and MAM protein) (GPIM) (Glycosylphosphatidylinositol-MAM) (MAM domain-containing protein 3)	chr6	37600284	37667082	MDGA1	Q8NFP4	-
p6_11	DEV_OID01440_WFIKKN2	179	-0.151306	77	0.351737	-0.503043	0.000162047	-0.322795	DEV_OID01440_WFIKKN2	Q8TEU8	DEV	WFIKKN2	WAP, Kazal, immunoglobulin, Kunitz and NTR domain-containing protein 2 (Growth and differentiation factor-associated serum protein 1) (GASP-1) (hGASP-1) (WAP, follistatin, immunoglobulin, Kunitz and NTR domain-containing-related protein) (WFIKKN-related protein)	chr17	48912011	48919709	WFIKKN2	Q8TEU8	+
p1_5	ONC2_171_CD160	47	-0.380986	49	0.365436	-0.746422	0.0001656	-0.44486	ONC2_171_CD160	O95971	ONC2	CD160	CD160 antigen (Natural killer cell receptor BY55) (CD antigen CD160)	chr1	145695798	145715614	CD160	O95971	-
p1_5	NEU_166_CPM	46	-0.393259	49	0.369182	-0.762441	0.000168176	-0.297416	NEU_166_CPM	P14384	NEU	CPM	Carboxypeptidase M (CPM) (EC 3.4.17.12)	chr12	69235977	69365350	CPM	P14384	-
plex42	CVD2_195_PARP-1	157	0.168504	76	-0.348094	0.516597	0.000173098	0.774154	CVD2_195_PARP-1	P09874	CVD2	PARP-1	Poly [ADP-ribose] polymerase 1 (PARP-1) (EC 2.4.2.30) (ADP-ribosyltransferase diphtheria toxin-like 1) (ARTD1) (NAD(+) ADP-ribosyltransferase 1) (ADPRT 1) (Poly[ADP-ribose] synthase 1)	chr1	226548392	226595780	PARP1	P09874	-
p1_5	INF_176_CD40	47	-0.373708	48	0.365922	-0.739631	0.000213245	-0.556729	INF_176_CD40	P25942	INF	CD40	Tumor necrosis factor receptor superfamily member 5 (B-cell surface antigen CD40) (Bp50) (CD40L receptor) (CDw40) (CD antigen CD40)	chr20	44746911	44758502	CD40	P25942	+	Transcriptional misregulation in cancer	hsa05202
p6_11	DEV_OID01460_LGMN	179	-0.130276	77	0.30285	-0.433127	0.000214067	-0.230227	DEV_OID01460_LGMN	Q99538	DEV	LGMN	Legumain (EC 3.4.22.34) (Asparaginyl endopeptidase) (Protease, cysteine 1)	chr14	93170152	93215047	LGMN	Q99538	-
p6_11	DEV_OID01470_SPINT1	179	-0.164147	77	0.381588	-0.545734	0.00021498	-0.460292	DEV_OID01470_SPINT1	O43278	DEV	SPINT1	Kunitz-type protease inhibitor 1 (Hepatocyte growth factor activator inhibitor type 1) (HAI-1)	chr15	41136216	41150405	SPINT1	O43278	+	Transcriptional misregulation in cancer;Prostate cancer	hsa05202;hsa05215
p6_11	IRE_OID00949_CLEC4C	175	-0.162686	75	0.379602	-0.542288	0.000233445	-0.298336	IRE_OID00949_CLEC4C	Q8WTT0	IRE	CLEC4C	C-type lectin domain family 4 member C (Blood dendritic cell antigen 2) (BDCA-2) (C-type lectin superfamily member 7) (Dendritic lectin) (CD antigen CD303)	chr12	7882011	7904201	CLEC4C	Q8WTT0	-
p1_5	NEU_196_KYNU	46	-0.385177	49	0.361595	-0.746772	0.000237485	-0.654183	NEU_196_KYNU	Q16719	NEU	KYNU	Kynureninase (EC 3.7.1.3) (L-kynurenine hydrolase)	chr2	143635067	143799890	KYNU	Q16719	+
p6_11	DEV_OID01448_VSIG4	179	-0.150197	77	0.349159	-0.499355	0.000247147	-0.415658	DEV_OID01448_VSIG4	Q9Y279	DEV	VSIG4	V-set and immunoglobulin domain-containing protein 4 (Protein Z39Ig)	chrX	65241580	65259967	VSIG4	Q9Y279	-
p6_11	IRE_OID01016_CLEC7A	175	-0.156201	74	0.369395	-0.525596	0.000263931	-0.316677	IRE_OID01016_CLEC7A	Q9BXN2	IRE	CLEC7A	C-type lectin domain family 7 member A (Beta-glucan receptor) (C-type lectin superfamily member 12) (Dendritic cell-associated C-type lectin 1) (DC-associated C-type lectin 1) (Dectin-1)	chr12	10269376	10282857	CLEC7A	Q9BXN2	-
p1_5	CVD3_190_PDGF-subunit-A	47	-0.372781	50	0.350414	-0.723195	0.000267305	-0.744804	CVD3_190_PDGF-subunit-A	P04085	CVD3	PDGF-subunit-A	Platelet-derived growth factor subunit A (PDGF subunit A) (PDGF-1) (Platelet-derived growth factor A chain) (Platelet-derived growth factor alpha polypeptide)	chr7	536895	559933	PDGFA	P04085	-	Pathways in cancer;Choline metabolism in cancer;Transcriptional misregulation in cancer;MicroRNAs in cancer;Glioma;Melanoma;Prostate cancer	hsa05200;hsa05231;hsa05202;hsa05206;hsa05214;hsa05218;hsa05215
p6_11	ODA_OID01053_NOS3	174	0.141428	74	-0.332547	0.473976	0.000272136	0.30605	ODA_OID01053_NOS3	P29474	ODA	NOS3	Nitric oxide synthase, endothelial (EC 1.14.13.39) (Constitutive NOS) (cNOS) (EC-NOS) (Endothelial NOS) (eNOS) (NOS type III) (NOSIII)	chr7	150688083	150711676	NOS3	P29474	+
p6_11	DEV_OID01428_PTPRF	179	-0.143007	77	0.332445	-0.475452	0.00027764	-0.289665	DEV_OID01428_PTPRF	P10586	DEV	PTPRF	Receptor-type tyrosine-protein phosphatase F (EC 3.1.3.48) (Leukocyte common antigen related) (LAR)	chr1	43990858	44089343	PTPRF	P10586	+
p1_5	CVD3_171_CCL15	47	-0.37171	50	0.349408	-0.721118	0.000279559	-0.501392	CVD3_171_CCL15	Q16663	CVD3	CCL15	C-C motif chemokine 15 (Chemokine CC-2) (HCC-2) (Leukotactin-1) (LKN-1) (MIP-1 delta) (Macrophage inflammatory protein 5) (MIP-5) (Mrp-2b) (NCC-3) (Small-inducible cytokine A15) [Cleaved into: CCL15(22-92); CCL15(25-92); CCL15(29-92)]	chr17	34323476	34329084	CCL15	Q16663	-
p1_5	NEU_181_N2DL-2	46	-0.373258	49	0.350406	-0.723664	0.000280055	-0.482191	NEU_181_N2DL-2	Q9BZM5	NEU	N2DL-2	UL16-binding protein 2 (ALCAN-alpha) (NKG2D ligand 2) (N2DL-2) (NKG2DL2) (Retinoic acid early transcript 1H)	chr6	150263136	150270371	ULBP2	Q9BZM5	+
p1_5	ONC2_115_SCAMP3	47	-0.370773	49	0.35564	-0.726413	0.000283614	-1.13772	ONC2_115_SCAMP3	O14828	ONC2	SCAMP3	Secretory carrier-associated membrane protein 3 (Secretory carrier membrane protein 3)	chr1	155225770	155232221	SCAMP3	O14828	-
p6_11	CAM_OID01294_AOC3	178	-0.164366	77	0.379963	-0.544328	0.000291044	-0.341739	CAM_OID01294_AOC3	Q16853	CAM	AOC3	Membrane primary amine oxidase (EC 1.4.3.21) (Copper amine oxidase) (HPAO) (Semicarbazide-sensitive amine oxidase) (SSAO) (Vascular adhesion protein 1) (VAP-1)	chr17	41003201	41010147	AOC3	Q16853	+
p1_5	ONC2_139_FADD	47	-0.367366	49	0.352371	-0.719737	0.000302916	-0.721228	ONC2_139_FADD	Q13158	ONC2	FADD	FAS-associated death domain protein (FAS-associating death domain-containing protein) (Growth-inhibiting gene 3 protein) (Mediator of receptor induced toxicity) (Protein FADD)	chr11	70049269	70053496	FADD	Q13158	+	Pathways in cancer	hsa05200
p6_11	IRE_OID00977_CD28	175	-0.174727	75	0.407697	-0.582425	0.000304604	-0.130939	IRE_OID00977_CD28	P10747	IRE	CD28	T-cell-specific surface glycoprotein CD28 (TP44) (CD antigen CD28)	chr2	204571198	204603635	CD28	P10747	+
p6_11	DEV_OID01475_NOV	179	-0.160094	77	0.372166	-0.532259	0.000308475	-0.34551	DEV_OID01475_NOV	P48745	DEV	NOV	Protein NOV homolog (NovH) (CCN family member 3) (Insulin-like growth factor-binding protein 9) (IBP-9) (IGF-binding protein 9) (IGFBP-9) (Nephroblastoma-overexpressed gene protein homolog)	chr8	120428546	120436593	NOV	P48745	+
p1_5	INF_151_IL-18R1	47	-0.362944	48	0.355383	-0.718327	0.000338324	-0.38566	INF_151_IL-18R1	Q13478	INF	IL-18R1	Interleukin-18 receptor 1 (IL-18R-1) (IL-18R1) (CD218 antigen-like family member A) (CDw218a) (IL1 receptor-related protein) (IL-1Rrp) (IL1R-rp) (CD antigen CD218a)	chr2	102927989	103015218	IL18R1	Q13478	+
p6_11	ODA_OID01109_WAS	123	0.160108	52	-0.378718	0.538826	0.000344167	0.859155	ODA_OID01109_WAS	P42768	ODA	WAS	Wiskott-Aldrich syndrome protein (WASp)	chrX	48534985	48549818	WAS	P42768	+	Choline metabolism in cancer	hsa05231
p6_11	CRE_OID01310_NFKBIE	175	-0.133161	76	0.306622	-0.439783	0.000359568	-0.368326	CRE_OID01310_NFKBIE	O00221	CRE	NFKBIE	NF-kappa-B inhibitor epsilon (NF-kappa-BIE) (I-kappa-B-epsilon) (IkB-E) (IkB-epsilon) (IkappaBepsilon)	chr6	44225903	44233500	NFKBIE	O00221	-
p6_11	CRE_OID01345_MAP2K6	175	-0.138194	76	0.318211	-0.456405	0.000370532	-0.543152	CRE_OID01345_MAP2K6	P52564	CRE	MAP2K6	Dual specificity mitogen-activated protein kinase kinase 6 (MAP kinase kinase 6) (MAPKK 6) (EC 2.7.12.2) (MAPK/ERK kinase 6) (MEK 6) (Stress-activated protein kinase kinase 3) (SAPK kinase 3) (SAPKK-3) (SAPKK3)	chr17	67410839	67539472	MAP2K6	P52564	+
p6_11	MET_OID01164_APEX1	170	0.127965	77	-0.282519	0.410484	0.000374178	0.344512	MET_OID01164_APEX1	P27695	MET	APEX1	DNA-(apurinic or apyrimidinic site) lyase (EC 3.1.-.-) (EC 4.2.99.18) (APEX nuclease) (APEN) (Apurinic-apyrimidinic endonuclease 1) (AP endonuclease 1) (APE-1) (REF-1) (Redox factor-1) [Cleaved into: DNA-(apurinic or apyrimidinic site) lyase, mitochondrial]	chr14	20923350	20925927	APEX1	P27695	+
p6_11	CAM_OID01258_CR2	178	-0.144175	77	0.333288	-0.477463	0.000376453	-0.328787	CAM_OID01258_CR2	P20023	CAM	CR2	Complement receptor type 2 (Cr2) (Complement C3d receptor) (Epstein-Barr virus receptor) (EBV receptor) (CD antigen CD21)	chr1	207627575	207663240	CR2	P20023	+
p6_11	IRE_OID00969_HNMT	175	0.115111	75	-0.268593	0.383705	0.000381666	0.246373	IRE_OID00969_HNMT	P50135	IRE	HNMT	Histamine N-methyltransferase (HMT) (EC 2.1.1.8)	chr2	138721590	138773930	HNMT	P50135	+
p1_5	CVD2_125_PDGF-subunit-B	47	-0.365893	50	0.34394	-0.709833	0.000389002	-0.794713	CVD2_125_PDGF-subunit-B	P01127	CVD2	PDGF-subunit-B	Platelet-derived growth factor subunit B (PDGF subunit B) (PDGF-2) (Platelet-derived growth factor B chain) (Platelet-derived growth factor beta polypeptide) (Proto-oncogene c-Sis) (Becaplermin)	chr22	39619364	39640756	PDGFB	P01127	-	Pathways in cancer;Choline metabolism in cancer;MicroRNAs in cancer;Glioma;Melanoma;Renal cell carcinoma;Prostate cancer	hsa05200;hsa05231;hsa05206;hsa05214;hsa05218;hsa05211;hsa05215
p1_5	INF_194_ADA	47	-0.357791	48	0.350337	-0.708127	0.000404008	-0.460519	INF_194_ADA	P00813	INF	ADA	Adenosine deaminase (EC 3.5.4.4) (Adenosine aminohydrolase)	chr20	43248163	43280874	ADA	P00813	-
p6_11	CRE_OID01397_TDRKH	170	-0.137396	76	0.307333	-0.444729	0.000407382	-0.710744	CRE_OID01397_TDRKH	Q9Y2W6	CRE	TDRKH	Tudor and KH domain-containing protein (Tudor domain-containing protein 2)	chr1	151742583	151763892	TDRKH	Q9Y2W6	-
plex42	INF_156_HGF	159	-0.174151	77	0.359611	-0.533763	0.000413116	-0.390803	INF_156_HGF	P14210	INF	HGF	Hepatocyte growth factor (Hepatopoietin-A) (Scatter factor) (SF) [Cleaved into: Hepatocyte growth factor alpha chain; Hepatocyte growth factor beta chain]	chr7	81328322	81399754	HGF	P14210	-	Pathways in cancer;Proteoglycans in cancer;Hepatocellular carcinoma;Gastric cancer;Melanoma;Renal cell carcinoma	hsa05200;hsa05205;hsa05225;hsa05226;hsa05218;hsa05211
p1_5	NEU_172_IL-5R-alpha	46	-0.360663	49	0.338582	-0.699245	0.000435378	-0.556885	NEU_172_IL-5R-alpha	Q01344	NEU	IL-5R-alpha	Interleukin-5 receptor subunit alpha (IL-5 receptor subunit alpha) (IL-5R subunit alpha) (IL-5R-alpha) (IL-5RA) (CDw125) (CD antigen CD125)	chr3	3111233	3168297	IL5RA	Q01344	-	Pathways in cancer	hsa05200
p6_11	IRE_OID01007_NCR1	175	-0.146813	75	0.342563	-0.489376	0.000437861	-0.236146	IRE_OID01007_NCR1	O76036	IRE	NCR1	Natural cytotoxicity triggering receptor 1 (Lymphocyte antigen 94 homolog) (NK cell-activating receptor) (Natural killer cell p46-related protein) (NK-p46) (NKp46) (hNKp46) (CD antigen CD335)	chr19	55417508	55427508	NCR1	O76036	+
p6_11	IRE_OID00965_LILRB4	175	-0.147434	75	0.344012	-0.491445	0.000440531	-0.371817	IRE_OID00965_LILRB4	Q8NHJ6	IRE	LILRB4	Leukocyte immunoglobulin-like receptor subfamily B member 4 (CD85 antigen-like family member K) (Immunoglobulin-like transcript 3) (ILT-3) (Leukocyte immunoglobulin-like receptor 5) (LIR-5) (Monocyte inhibitory receptor HM18) (CD antigen CD85k)	chr19	55155340	55181810	LILRB4	Q8NHJ6	+
p1_5	CVD3_116_CD163	47	-0.358801	50	0.337273	-0.696075	0.000443646	-0.454443	CVD3_116_CD163	Q86VB7	CVD3	CD163	Scavenger receptor cysteine-rich type 1 protein M130 (Hemoglobin scavenger receptor) (CD antigen CD163) [Cleaved into: Soluble CD163 (sCD163)]	chr12	7623409	7656489	CD163	Q86VB7	-
p6_11	ODA_OID01074_LAT2	178	-0.128963	75	0.306072	-0.435035	0.000447462	-0.645038	ODA_OID01074_LAT2	Q9GZY6	ODA	LAT2	Linker for activation of T-cells family member 2 (Linker for activation of B-cells) (Membrane-associated adapter molecule) (Non-T-cell activation linker) (Williams-Beuren syndrome chromosomal region 15 protein) (Williams-Beuren syndrome chromosomal region 5 protein)	chr7	73613982	73644161	LAT2	Q9GZY6	+
p1_5	INF_145_CCL19	47	-0.354661	48	0.347273	-0.701934	0.000448538	-0.770956	INF_145_CCL19	Q99731	INF	CCL19	C-C motif chemokine 19 (Beta-chemokine exodus-3) (CK beta-11) (Epstein-Barr virus-induced molecule 1 ligand chemokine) (EBI1 ligand chemokine) (ELC) (Macrophage inflammatory protein 3 beta) (MIP-3-beta) (Small-inducible cytokine A19)	chr9	34689564	34691274	CCL19	Q99731	-
p6_11	IRE_OID00937_GLB1	175	-0.135904	75	0.317109	-0.453013	0.000454773	-0.361496	IRE_OID00937_GLB1	P16278	IRE	GLB1	Beta-galactosidase (EC 3.2.1.23) (Acid beta-galactosidase) (Lactase) (Elastin receptor 1)	chr3	33038100	33138722	GLB1	P16278	-
p6_11	CAM_OID01269_SAA4	178	-0.130082	77	0.30071	-0.430793	0.000456622	-0.401493	CAM_OID01269_SAA4	P35542	CAM	SAA4	Serum amyloid A-4 protein (Constitutively expressed serum amyloid A protein) (C-SAA)	chr11	18252896	18258440	SAA4	P35542	-
p1_5	CVD3_109_IL2-RA	47	-0.360455	50	0.338828	-0.699283	0.000459057	-0.522377	CVD3_109_IL2-RA	P01589	CVD3	IL2-RA	Interleukin-2 receptor subunit alpha (IL-2 receptor subunit alpha) (IL-2-RA) (IL-2R subunit alpha) (IL2-RA) (TAC antigen) (p55) (CD antigen CD25)	chr10	6052652	6104288	IL2RA	P01589	-	Pathways in cancer	hsa05200
p6_11	IRE_OID01026_ITGB6	175	-0.170086	75	0.396866	-0.566952	0.00045961	-0.348385	IRE_OID01026_ITGB6	P18564	IRE	ITGB6	Integrin beta-6	chr2	160956177	161128399	ITGB6	P18564	-
p1_5	ONC2_110_TNFRSF6B	47	-0.354757	49	0.340277	-0.695033	0.000474154	-0.641982	ONC2_110_TNFRSF6B	O95407	ONC2	TNFRSF6B	Tumor necrosis factor receptor superfamily member 6B (Decoy receptor 3) (DcR3) (Decoy receptor for Fas ligand) (M68)	chr20	62328021	62330037	TNFRSF6B	O95407	+
p6_11	DEV_OID01418_COCH	179	-0.148355	77	0.344878	-0.493233	0.000506265	-0.354163	DEV_OID01418_COCH	O43405	DEV	COCH	Cochlin (COCH-5B2)	chr14	31343720	31364271	COCH	O43405	+
p6_11	MET_OID01182_SSC4D	178	-0.157375	77	0.363802	-0.521177	0.000512468	-0.534639	MET_OID01182_SSC4D	Q8WTU2	MET	SSC4D	Scavenger receptor cysteine-rich domain-containing group B protein (Four scavenger receptor cysteine-rich domains-containing protein) (S4D-SRCRB)	chr7	76018651	76039012	SRCRB4D	Q8WTU2	-
p6_11	ODA_OID01070_YES1	178	-0.126189	75	0.299488	-0.425677	0.00051461	-0.755904	ODA_OID01070_YES1	P07947	ODA	YES1	Tyrosine-protein kinase Yes (EC 2.7.10.2) (Proto-oncogene c-Yes) (p61-Yes)	chr18	721588	812547	YES1	P07947	-
p6_11	CRE_OID01399_TACC3	157	-0.148658	76	0.307097	-0.455756	0.00052102	-0.691625	CRE_OID01399_TACC3	Q9Y6A5	CRE	TACC3	Transforming acidic coiled-coil-containing protein 3 (ERIC-1)	chr4	1723227	1746898	TACC3	Q9Y6A5	+
p1_5	INF_138_TNFSF14	47	-0.350759	48	0.343452	-0.694211	0.000531392	-0.621046	INF_138_TNFSF14	O43557	INF	TNFSF14	Tumor necrosis factor ligand superfamily member 14 (Herpes virus entry mediator ligand) (HVEM-L) (Herpesvirus entry mediator ligand) (CD antigen CD258) [Cleaved into: Tumor necrosis factor ligand superfamily member 14, membrane form; Tumor necrosis factor ligand superfamily member 14, soluble form]	chr19	6663148	6670599	TNFSF14	O43557	-
p6_11	CRE_OID01363_FAM19A5	175	-0.132115	76	0.304213	-0.436329	0.000541374	-0.290666	CRE_OID01363_FAM19A5	Q7Z5A7	CRE	FAM19A5	Protein FAM19A5 (Chemokine-like protein TAFA-5)	chr22	48885272	49246724	FAM19A5	Q7Z5A7	+
p6_11	ODA_OID01105_HPGDS	178	-0.135945	75	0.322644	-0.458589	0.000554305	-0.204028	ODA_OID01105_HPGDS	O60760	ODA	HPGDS	Hematopoietic prostaglandin D synthase (H-PGDS) (EC 5.3.99.2) (GST class-sigma) (Glutathione S-transferase) (EC 2.5.1.18) (Glutathione-dependent PGD synthase) (Glutathione-requiring prostaglandin D synthase) (Prostaglandin-H2 D-isomerase)	chr4	95219686	95264027	HPGDS	O60760	-	Chemical carcinogenesis	hsa05204
p6_11	CAM_OID01224_TIMP1	178	-0.139042	77	0.321422	-0.460464	0.000577701	-0.292245	CAM_OID01224_TIMP1	P01033	CAM	TIMP1	Metalloproteinase inhibitor 1 (Erythroid-potentiating activity) (EPA) (Fibroblast collagenase inhibitor) (Collagenase inhibitor) (Tissue inhibitor of metalloproteinases 1) (TIMP-1)	chrX	47441712	47446188	TIMP1	P01033	+
p6_11	CRE_OID01316_BCL2L11	175	-0.1322	76	0.304408	-0.436607	0.000602408	-0.24866	CRE_OID01316_BCL2L11	O43521-2	CRE	BCL2L11
p6_11	MET_OID01191_CRKL	178	-0.1264	77	0.292198	-0.418598	0.000643796	-0.675096	MET_OID01191_CRKL	P46109	MET	CRKL	Crk-like protein	chr22	21271714	21308037	CRKL	P46109	+	Pathways in cancer;MicroRNAs in cancer;Chronic myeloid leukemia;Renal cell carcinoma	hsa05200;hsa05206;hsa05220;hsa05211
p6_11	IRE_OID00987_HEXIM1	175	-0.125761	75	0.293443	-0.419205	0.000645283	-0.505297	IRE_OID00987_HEXIM1	O94992	IRE	HEXIM1	Protein HEXIM1 (Cardiac lineage protein 1) (Estrogen down-regulated gene 1 protein) (Hexamethylene bis-acetamide-inducible protein 1) (Menage a quatre protein 1)	chr17	43224684	43229468	HEXIM1	O94992	+
p1_5	CVD2_187_TNFRSF13B	47	-0.346313	50	0.325535	-0.671848	0.000672991	-0.309066	CVD2_187_TNFRSF13B	O14836	CVD2	TNFRSF13B	Tumor necrosis factor receptor superfamily member 13B (Transmembrane activator and CAML interactor) (CD antigen CD267)	chr17	16832849	16875432	TNFRSF13B	O14836	-
p1_5	NEU_105_CADM3	46	-0.352692	49	0.331099	-0.683791	0.000675787	-0.464883	NEU_105_CADM3	Q8N126	NEU	CADM3	Cell adhesion molecule 3 (Brain immunoglobulin receptor) (Immunoglobulin superfamily member 4B) (IgSF4B) (Nectin-like protein 1) (NECL-1) (Synaptic cell adhesion molecule 3) (SynCAM3) (TSLC1-like protein 1) (TSLL1)	chr1	159141399	159173103	CADM3	Q8N126	+
p6_11	IRE_OID00995_KLRD1	175	-0.144447	75	0.337042	-0.481489	0.000679798	-0.311246	IRE_OID00995_KLRD1	Q13241	IRE	KLRD1	Natural killer cells antigen CD94 (KP43) (Killer cell lectin-like receptor subfamily D member 1) (NK cell receptor) (CD antigen CD94)	chr12	10378657	10469850	KLRD1	Q13241	+
p1_5	ONC2_142_FASLG	47	-0.348016	49	0.333812	-0.681828	0.000685102	-0.40334	ONC2_142_FASLG	P48023	ONC2	FASLG	Tumor necrosis factor ligand superfamily member 6 (Apoptosis antigen ligand) (APTL) (CD95 ligand) (CD95-L) (Fas antigen ligand) (Fas ligand) (FasL) (CD antigen CD178) [Cleaved into: Tumor necrosis factor ligand superfamily member 6, membrane form; Tumor necrosis factor ligand superfamily member 6, soluble form (Receptor-binding FasL ectodomain) (Soluble Fas ligand) (sFasL); ADAM10-processed FasL …	chr1	172628154	172636014	FASLG	P48023	+	Pathways in cancer;Proteoglycans in cancer	hsa05200;hsa05205
p6_11	MET_OID01132_ANGPT2	178	-0.126158	77	0.291638	-0.417796	0.000701641	-0.299393	MET_OID01132_ANGPT2	O15123	MET	ANGPT2	Angiopoietin-2 (ANG-2)	chr8	6357172	6420930	ANGPT2	O15123	-
p1_5	CVD2_159_XCL1	47	-0.347448	50	0.326601	-0.674049	0.000722687	-0.363661	CVD2_159_XCL1	P47992	CVD2	XCL1	Lymphotactin (ATAC) (C motif chemokine 1) (Cytokine SCM-1) (Lymphotaxin) (SCM-1-alpha) (Small-inducible cytokine C1) (XC chemokine ligand 1)	chr1	168545711	168551315	XCL1	P47992	+
p6_11	ODA_OID01102_NCF2	178	0.109284	75	-0.259368	0.368652	0.000758222	0.417189	ODA_OID01102_NCF2	P19878	ODA	NCF2	Neutrophil cytosol factor 2 (NCF-2) (67 kDa neutrophil oxidase factor) (NADPH oxidase activator 2) (Neutrophil NADPH oxidase factor 2) (p67-phox)	chr1	183524698	183560011	NCF2	P19878	-
p1_5	INF_139_FGF-23	47	-0.341357	48	0.334245	-0.675602	0.000759826	-0.697411	INF_139_FGF-23	Q9GZV9	INF	FGF-23	Fibroblast growth factor 23 (FGF-23) (Phosphatonin) (Tumor-derived hypophosphatemia-inducing factor) [Cleaved into: Fibroblast growth factor 23 N-terminal peptide; Fibroblast growth factor 23 C-terminal peptide]	chr12	4477393	4488894	FGF23	Q9GZV9	-	Pathways in cancer;Gastric cancer;Melanoma;Breast cancer	hsa05200;hsa05226;hsa05218;hsa05224
p6_11	CRE_OID01328_GH2	175	-0.151304	76	0.348398	-0.499703	0.000813372	-0.815219	CRE_OID01328_GH2	P01242	CRE	GH2	Growth hormone variant (GH-V) (Growth hormone 2) (Placenta-specific growth hormone)	chr17	61957578	61959295	GH2	P01242	-
p1_5	INF_170_4E-BP1	47	-0.341354	48	0.334243	-0.675597	0.000831763	-0.765698	INF_170_4E-BP1	Q13541	INF	4E-BP1	Eukaryotic translation initiation factor 4E-binding protein 1 (4E-BP1) (eIF4E-binding protein 1) (Phosphorylated heat- and acid-stable protein regulated by insulin 1) (PHAS-I)	chr8	37887859	37917883	EIF4EBP1	Q13541	+	Choline metabolism in cancer;Acute myeloid leukemia	hsa05231;hsa05221
p1_5	NEU_179_N-CDase	46	-0.348743	49	0.327392	-0.676135	0.000847168	-0.604617	NEU_179_N-CDase	Q9NR71	NEU	N-CDase	Neutral ceramidase (N-CDase) (NCDase) (EC 3.5.1.23) (Acylsphingosine deacylase 2) (BCDase) (LCDase) (hCD) (N-acylsphingosine amidohydrolase 2) (Non-lysosomal ceramidase) [Cleaved into: Neutral ceramidase soluble form]	chr10	51942538	52008370	ASAH2	Q9NR71	-
p1_5	NEU_159_DRAXIN	46	-0.338004	49	0.31731	-0.655314	0.00101436	-0.543182	NEU_159_DRAXIN	Q8NBI3	NEU	DRAXIN	Draxin (Dorsal inhibitory axon guidance protein) (Dorsal repulsive axon guidance protein) (Neucrin)	chr1	11751786	11785914	DRAXIN	Q8NBI3	+
p1_5	ONC2_153_CD27	47	-0.334685	49	0.321024	-0.655709	0.0010207	-0.329442	ONC2_153_CD27	P26842	ONC2	CD27	CD27 antigen (CD27L receptor) (T-cell activation antigen CD27) (T14) (Tumor necrosis factor receptor superfamily member 7) (CD antigen CD27)	chr12	6554033	6560884	CD27	P26842	+
p6_11	ODA_OID01112_PTK7	178	-0.146357	75	0.347354	-0.493711	0.00104895	-0.412704	ODA_OID01112_PTK7	Q13308	ODA	PTK7	Inactive tyrosine-protein kinase 7 (Colon carcinoma kinase 4) (CCK-4) (Protein-tyrosine kinase 7) (Pseudo tyrosine kinase receptor 7) (Tyrosine-protein kinase-like 7)	chr6	43044006	43129457	PTK7	Q13308	+
p1_5	ONC2_172_TNFRSF4	47	-0.333357	49	0.319751	-0.653108	0.00106062	-0.464704	ONC2_172_TNFRSF4	P43489	ONC2	TNFRSF4	Tumor necrosis factor receptor superfamily member 4 (ACT35 antigen) (OX40L receptor) (TAX transcriptionally-activated glycoprotein 1 receptor) (CD antigen CD134)	chr1	1146706	1149518	TNFRSF4	P43489	-
p6_11	DEV_OID01402_HTRA2	179	-0.130867	77	0.304222	-0.435089	0.00106447	-0.300821	DEV_OID01402_HTRA2	O43464	DEV	HTRA2	Serine protease HTRA2, mitochondrial (EC 3.4.21.108) (High temperature requirement protein A2) (HtrA2) (Omi stress-regulated endoprotease) (Serine protease 25) (Serine proteinase OMI)	chr2	74756504	74760472	HTRA2	O43464	+
p6_11	DEV_OID01429_BCAM	179	-0.12425	77	0.28884	-0.413089	0.0010695	-0.351056	DEV_OID01429_BCAM	P50895	DEV	BCAM	Basal cell adhesion molecule (Auberger B antigen) (B-CAM cell surface glycoprotein) (F8/G253 antigen) (Lutheran antigen) (Lutheran blood group glycoprotein) (CD antigen CD239)	chr19	45312328	45324673	BCAM	P50895	+
p6_11	CRE_OID01375_SIGLEC10	175	-0.131113	76	0.301904	-0.433017	0.00109378	-0.225115	CRE_OID01375_SIGLEC10	Q96LC7	CRE	SIGLEC10	Sialic acid-binding Ig-like lectin 10 (Siglec-10) (Siglec-like protein 2)	chr19	51913275	51921057	SIGLEC10	Q96LC7	-
p1_5	NEU_128_sFRP-3	46	-0.342287	49	0.32133	-0.663617	0.00112849	-0.492243	NEU_128_sFRP-3	Q92765	NEU	sFRP-3	Secreted frizzled-related protein 3 (sFRP-3) (Frezzled) (Fritz) (Frizzled-related protein 1) (FrzB-1)	chr2	183698002	183731890	FRZB	Q92765	-
p6_11	IRE_OID01006_FCRL6	175	-0.133284	75	0.310997	-0.444281	0.00115255	-0.322624	IRE_OID01006_FCRL6	Q6DN72	IRE	FCRL6	Fc receptor-like protein 6 (FcR-like protein 6) (FcRL6) (Fc receptor homolog 6) (FcRH6) (IFGP6)	chr1	159770301	159786041	FCRL6	Q6DN72	+
p6_11	ODA_OID01043_EPO	122	-0.189396	64	0.361036	-0.550432	0.00117322	-0.534772	ODA_OID01043_EPO	P01588	ODA	EPO	Erythropoietin (Epoetin)	chr7	100318423	100321323	EPO	P01588	+
p1_5	INF_174_DNER	47	-0.329976	48	0.323102	-0.653078	0.0012035	-0.355351	INF_174_DNER	Q8NFT8	INF	DNER	Delta and Notch-like epidermal growth factor-related receptor	chr2	230222345	230579274	DNER	Q8NFT8	-
p6_11	ODA_OID01084_NPPC	178	-0.121849	75	0.289189	-0.411038	0.0012209	-0.324283	ODA_OID01084_NPPC	P23582	ODA	NPPC	C-type natriuretic peptide [Cleaved into: CNP-22; CNP-29; CNP-53]	chr2	232786530	232791113	NPPC	P23582	-
p1_5	NEU_195_Nr-CAM	46	-0.339737	49	0.318937	-0.658674	0.0012312	-0.203017	NEU_195_Nr-CAM	Q92823	NEU	Nr-CAM	Neuronal cell adhesion molecule (Nr-CAM) (Neuronal surface protein Bravo) (hBravo) (NgCAM-related cell adhesion molecule) (Ng-CAM-related)	chr7	107788068	108097161	NRCAM	Q92823	-
p1_5	ONC2_170_TCL1A	47	-0.329718	49	0.31626	-0.645978	0.00134998	-0.749328	ONC2_170_TCL1A	P56279	ONC2	TCL1A	T-cell leukemia/lymphoma protein 1A (Oncogene TCL-1) (Oncogene TCL1) (Protein p14 TCL1)	chr14	96176304	96180533	TCL1A	P56279	-
p1_5	ONC2_148_SEZ6L	47	-0.326857	49	0.313516	-0.640373	0.00136533	-0.273202	ONC2_148_SEZ6L	Q9BYH1	ONC2	SEZ6L	Seizure 6-like protein	chr22	26565440	26779562	SEZ6L	Q9BYH1	+
p1_5	CVD2_170_DCN	47	-0.328487	50	0.308778	-0.637265	0.0013781	-0.237726	CVD2_170_DCN	P07585	CVD2	DCN	Decorin (Bone proteoglycan II) (PG-S2) (PG40)	chr12	91539025	91576900	DCN	P07585	-	Proteoglycans in cancer	hsa05205
p1_5	CVD2_139_FGF-23	47	-0.326938	50	0.307321	-0.634259	0.00138375	-0.661083	CVD2_139_FGF-23	Q9GZV9	CVD2	FGF-23	Fibroblast growth factor 23 (FGF-23) (Phosphatonin) (Tumor-derived hypophosphatemia-inducing factor) [Cleaved into: Fibroblast growth factor 23 N-terminal peptide; Fibroblast growth factor 23 C-terminal peptide]	chr12	4477393	4488894	FGF23	Q9GZV9	-	Pathways in cancer;Gastric cancer;Melanoma;Breast cancer	hsa05200;hsa05226;hsa05218;hsa05224
p6_11	CAM_OID01231_REG1A	178	-0.129613	77	0.299625	-0.429238	0.00141494	-0.337111	CAM_OID01231_REG1A	P05451	CAM	REG1A	Lithostathine-1-alpha (Islet cells regeneration factor) (ICRF) (Islet of Langerhans regenerating protein) (REG) (Pancreatic stone protein) (PSP) (Pancreatic thread protein) (PTP) (Regenerating islet-derived protein 1-alpha) (REG-1-alpha) (Regenerating protein I alpha)	chr2	79347488	79350545	REG1A	P05451	+
p1_5	CVD3_162_U-PAR	47	-0.328508	50	0.308798	-0.637306	0.00146364	-0.347889	CVD3_162_U-PAR	Q03405	CVD3	U-PAR	Urokinase plasminogen activator surface receptor (U-PAR) (uPAR) (Monocyte activation antigen Mo3) (CD antigen CD87)	chr19	44150247	44174699	PLAUR	Q03405	-	Proteoglycans in cancer	hsa05205
p1_5	ONC2_133_SPARC	47	-0.329672	49	0.316216	-0.645887	0.00147509	-0.211339	ONC2_133_SPARC	P09486	ONC2	SPARC	SPARC (Basement-membrane protein 40) (BM-40) (Osteonectin) (ON) (Secreted protein acidic and rich in cysteine)	chr5	151040657	151066726	SPARC	P09486	-
p1_5	ONC2_140_MetAP-2	47	-0.327574	49	0.314203	-0.641777	0.0014879	-0.560832	ONC2_140_MetAP-2	P50579	ONC2	MetAP-2	Methionine aminopeptidase 2 (MAP 2) (MetAP 2) (EC 3.4.11.18) (Initiation factor 2-associated 67 kDa glycoprotein) (p67) (p67eIF2) (Peptidase M)	chr12	95867296	95909615	METAP2	P50579	+
p1_5	ONC2_164_TLR3	47	-0.324262	49	0.311027	-0.635289	0.0015142	-0.510432	ONC2_164_TLR3	O15455	ONC2	TLR3	Toll-like receptor 3 (CD antigen CD283)	chr4	186990306	187009223	TLR3	O15455	+
p1_5	CVD2_111_SRC	47	-0.341638	50	0.321139	-0.662777	0.00153247	-0.625319	CVD2_111_SRC	P12931	CVD2	SRC	Proto-oncogene tyrosine-protein kinase Src (EC 2.7.10.2) (Proto-oncogene c-Src) (pp60c-src) (p60-Src)	chr20	35973088	36034453	SRC	P12931	+	Proteoglycans in cancer;Viral carcinogenesis;Bladder cancer	hsa05205;hsa05203;hsa05219
p6_11	DEV_OID01409_APP	179	-0.119871	77	0.27866	-0.398531	0.00162997	-0.378707	DEV_OID01409_APP	P05067	DEV	APP	Amyloid-beta A4 protein (ABPP) (APPI) (APP) (Alzheimer disease amyloid protein) (Amyloid precursor protein) (Amyloid-beta precursor protein) (Cerebral vascular amyloid peptide) (CVAP) (PreA4) (Protease nexin-II) (PN-II) [Cleaved into: N-APP; Soluble APP-alpha (S-APP-alpha); Soluble APP-beta (S-APP-beta); C99 (Beta-secretase C-terminal fragment) (Beta-CTF); Amyloid-beta protein 42 (Abeta42) (Beta-…	chr21	27252861	27543446	APP	P05067	-
p1_5	ONC2_103_CPE	47	-0.321716	49	0.308585	-0.630301	0.00168321	-0.30315	ONC2_103_CPE	P16870	ONC2	CPE	Carboxypeptidase E (CPE) (EC 3.4.17.10) (Carboxypeptidase H) (CPH) (Enkephalin convertase) (Prohormone-processing carboxypeptidase)	chr4	166282346	166419472	CPE	P16870	+
p6_11	CRE_OID01386_GKN1	175	-0.125613	75	0.293096	-0.418709	0.00171029	-0.0843235	CRE_OID01386_GKN1	Q9NS71	CRE	GKN1	Gastrokine-1 (18 kDa antrum mucosa protein) (AMP-18) (Protein CA11)	chr2	69201705	69208106	GKN1	Q9NS71	+
p6_11	IRE_OID00994_SRPK2	163	-0.130181	73	0.290678	-0.420859	0.00174201	-0.409833	IRE_OID00994_SRPK2	P78362	IRE	SRPK2	SRSF protein kinase 2 (EC 2.7.11.1) (SFRS protein kinase 2) (Serine/arginine-rich protein-specific kinase 2) (SR-protein-specific kinase 2) [Cleaved into: SRSF protein kinase 2 N-terminal; SRSF protein kinase 2 C-terminal]	chr7	104751151	105039755	SRPK2	P78362	-
p6_11	CRE_OID01311_GFRA2	175	-0.118107	76	0.271956	-0.390063	0.00177135	-0.0888002	CRE_OID01311_GFRA2	O00451	CRE	GFRA2	GDNF family receptor alpha-2 (GDNF receptor alpha-2) (GDNFR-alpha-2) (GFR-alpha-2) (GDNF receptor beta) (GDNFR-beta) (Neurturin receptor alpha) (NRTNR-alpha) (NTNR-alpha) (RET ligand 2) (TGF-beta-related neurotrophic factor receptor 2)	chr8	21547915	21669869	GFRA2	O00451	-
plex42	CVD3_161_PCSK9	159	-0.137635	77	0.284207	-0.421841	0.00178152	-0.162215	CVD3_161_PCSK9	Q8NBP7	CVD3	PCSK9	Proprotein convertase subtilisin/kexin type 9 (EC 3.4.21.-) (Neural apoptosis-regulated convertase 1) (NARC-1) (Proprotein convertase 9) (PC9) (Subtilisin/kexin-like protease PC9)	chr1	55505221	55530525	PCSK9	Q8NBP7	+
p1_5	NEU_148_WFIKKN1	45	-0.32606	49	0.299443	-0.625503	0.00187263	-0.36228	NEU_148_WFIKKN1	Q96NZ8	NEU	WFIKKN1	WAP, Kazal, immunoglobulin, Kunitz and NTR domain-containing protein 1 (Growth and differentiation factor-associated serum protein 2) (GASP-2) (hGASP-2) (WAP, follistatin, immunoglobulin, Kunitz and NTR domain-containing protein)	chr16	679239	684116	WFIKKN1	Q96NZ8	+
p1_5	NEU_185_SPOCK1	46	-0.322768	49	0.303006	-0.625774	0.00207135	-0.21976	NEU_185_SPOCK1	Q08629	NEU	SPOCK1	Testican-1 (Protein SPOCK)	chr5	136310987	136934068	SPOCK1	Q08629	-
p1_5	INF_173_CCL28	47	-0.311785	48	0.30529	-0.617075	0.00219619	-0.227611	INF_173_CCL28	Q9NRJ3	INF	CCL28	C-C motif chemokine 28 (Mucosae-associated epithelial chemokine) (MEC) (Protein CCK1) (Small-inducible cytokine A28)	chr5	43376747	43412493	CCL28	Q9NRJ3	-
p1_5	NEU_134_CLEC1B	46	-0.31971	49	0.300136	-0.619845	0.00220785	-0.655867	NEU_134_CLEC1B	Q9P126	NEU	CLEC1B	C-type lectin domain family 1 member B (C-type lectin-like receptor 2) (CLEC-2)	chr12	10138241	10166023	CLEC1B	Q9P126	-
p1_5	CVD3_143_RETN	47	-0.313864	50	0.295033	-0.608897	0.00226767	-0.389163	CVD3_143_RETN	Q9HD89	CVD3	RETN	Resistin (Adipose tissue-specific secretory factor) (ADSF) (C/EBP-epsilon-regulated myeloid-specific secreted cysteine-rich protein) (Cysteine-rich secreted protein A12-alpha-like 2) (Cysteine-rich secreted protein FIZZ3)	chr19	7733930	7735334	RETN	Q9HD89	+
p6_11	CRE_OID01335_CFC1	163	-0.148043	75	0.321746	-0.469789	0.0022843	-0.187482	CRE_OID01335_CFC1	P0CG37	CRE	CFC1	Cryptic protein (Cryptic family protein 1)	chr2	131350339	131357123	CFC1	P0CG37	-
p6_11	IRE_OID01004_DFFA	175	-0.115041	75	0.268429	-0.38347	0.00229244	-0.386318	IRE_OID01004_DFFA	O00273	IRE	DFFA	DNA fragmentation factor subunit alpha (DNA fragmentation factor 45 kDa subunit) (DFF-45) (Inhibitor of CAD) (ICAD)	chr1	10516579	10532583	DFFA	O00273	-
p6_11	CRE_OID01318_STX6	175	-0.11708	76	0.269592	-0.386671	0.00229357	-0.466475	CRE_OID01318_STX6	O43752	CRE	STX6	Syntaxin-6	chr1	180941861	180992047	STX6	O43752	-
p1_5	ONC2_143_EPHA2	47	-0.311405	49	0.298695	-0.6101	0.00233949	-0.298297	ONC2_143_EPHA2	P29317	ONC2	EPHA2	Ephrin type-A receptor 2 (EC 2.7.10.1) (Epithelial cell kinase) (Tyrosine-protein kinase receptor ECK)	chr1	16450832	16482582	EPHA2	P29317	-
p1_5	CVD3_144_IGFBP-1	47	0.313818	50	-0.294989	0.608808	0.00238906	0.811774	CVD3_144_IGFBP-1	P08833	CVD3	IGFBP-1	Insulin-like growth factor-binding protein 1 (IBP-1) (IGF-binding protein 1) (IGFBP-1) (Placental protein 12) (PP12)	chr7	45927956	45933267	IGFBP1	P08833	+
p6_11	CRE_OID01340_CBL	173	-0.11619	76	0.264484	-0.380674	0.0025934	-0.521293	CRE_OID01340_CBL	P22681	CRE	CBL	E3 ubiquitin-protein ligase CBL (EC 2.3.2.27) (Casitas B-lineage lymphoma proto-oncogene) (Proto-oncogene c-Cbl) (RING finger protein 55) (RING-type E3 ubiquitin transferase CBL) (Signal transduction protein CBL)	chr11	119076752	119178859	CBL	P22681	+	Pathways in cancer;Proteoglycans in cancer;Chronic myeloid leukemia	hsa05200;hsa05205;hsa05220
p1_5	NEU_131_SIGLEC1	45	-0.313663	49	0.288058	-0.60172	0.00294349	-0.372258	NEU_131_SIGLEC1	Q9BZZ2	NEU	SIGLEC1	Sialoadhesin (Sialic acid-binding Ig-like lectin 1) (Siglec-1) (CD antigen CD169)	chr20	3667617	3687775	SIGLEC1	Q9BZZ2	-
p1_5	ONC2_174_WISP-1	47	-0.304284	49	0.291865	-0.596149	0.00307911	-0.406746	ONC2_174_WISP-1	O95388	ONC2	WISP-1	WNT1-inducible-signaling pathway protein 1 (WISP-1) (CCN family member 4) (Wnt-1-induced secreted protein)	chr8	134203282	134242587	WISP1	O95388	+
p6_11	IRE_OID00952_PRDX1	175	-0.117996	75	0.275324	-0.39332	0.0031165	-0.324429	IRE_OID00952_PRDX1	Q06830	IRE	PRDX1	Peroxiredoxin-1 (EC 1.11.1.15) (Natural killer cell-enhancing factor A) (NKEF-A) (Proliferation-associated gene protein) (PAG) (Thioredoxin peroxidase 2) (Thioredoxin-dependent peroxide reductase 2)	chr1	45976708	45988719	PRDX1	Q06830	-
p6_11	DEV_OID01492_FUT3/FUT5	179	-0.11904	77	0.276729	-0.39577	0.0031345	-0.316686	DEV_OID01492_FUT3/FUT5	Q11128,P21217	DEV	FUT3/FUT5
p6_11	IRE_OID00963_TRAF2	175	0.107424	75	-0.250657	0.358081	0.00316525	0.349738	IRE_OID00963_TRAF2	Q12933	IRE	TRAF2	TNF receptor-associated factor 2 (EC 2.3.2.27) (E3 ubiquitin-protein ligase TRAF2) (RING-type E3 ubiquitin transferase TRAF2) (Tumor necrosis factor type 2 receptor-associated protein 3)	chr9	139776364	139821059	TRAF2	Q12933	+	Pathways in cancer;Viral carcinogenesis;Small cell lung cancer	hsa05200;hsa05203;hsa05222
p6_11	ODA_OID01085_BANK1	178	-0.0995934	75	0.236368	-0.335962	0.0032527	-0.521289	ODA_OID01085_BANK1	Q8NDB2	ODA	BANK1	B-cell scaffold protein with ankyrin repeats	chr4	102332443	102995969	BANK1	Q8NDB2	+
p1_5	NEU_109_Siglec-9	46	-0.306385	49	0.287627	-0.594012	0.00330166	-0.227403	NEU_109_Siglec-9	Q9Y336	NEU	Siglec-9	Sialic acid-binding Ig-like lectin 9 (Siglec-9) (CDw329) (Protein FOAP-9) (CD antigen CD329)	chr19	51628165	51639908	SIGLEC9	Q9Y336	+
p6_11	ODA_OID01092_NUB1	178	-0.116881	75	0.277398	-0.39428	0.00331158	-0.419661	ODA_OID01092_NUB1	Q9Y5A7	ODA	NUB1	NEDD8 ultimate buster 1 (Negative regulator of ubiquitin-like proteins 1) (Renal carcinoma antigen NY-REN-18)	chr7	151038785	151075535	NUB1	Q9Y5A7	+
p1_5	INF_126_OSM	47	-0.298977	48	0.292749	-0.591726	0.00340455	-0.593708	INF_126_OSM	P13725	INF	OSM	Oncostatin-M (OSM)	chr22	30658818	30662829	OSM	P13725	-
plex42	INF_175_EN-RAGE	159	0.124163	77	-0.256388	0.380551	0.00352682	0.772515	INF_175_EN-RAGE	P80511	INF	EN-RAGE	Protein S100-A12 (CGRP) (Calcium-binding protein in amniotic fluid 1) (CAAF1) (Calgranulin-C) (CAGC) (Extracellular newly identified RAGE-binding protein) (EN-RAGE) (Migration inhibitory factor-related protein 6) (MRP-6) (p6) (Neutrophil S100 protein) (S100 calcium-binding protein A12) [Cleaved into: Calcitermin]	chr1	153346184	153348125	S100A12	P80511	-
p6_11	CAM_OID01262_GNLY	178	-0.121126	77	0.280006	-0.401132	0.00370437	-0.151906	CAM_OID01262_GNLY	P22749	CAM	GNLY	Granulysin (Lymphokine LAG-2) (Protein NKG5) (T-cell activation protein 519)	chr2	85912298	85925977	GNLY	P22749	+
p6_11	DEV_OID01452_CA6	179	-0.132734	77	0.308564	-0.441299	0.00380329	-0.290288	DEV_OID01452_CA6	P23280	DEV	CA6	Carbonic anhydrase 6 (EC 4.2.1.1) (Carbonate dehydratase VI) (Carbonic anhydrase VI) (CA-VI) (Salivary carbonic anhydrase) (Secreted carbonic anhydrase)	chr1	9005926	9035151	CA6	P23280	+
p1_5	NEU_152_GM-CSF-R-alpha	46	-0.302221	49	0.283718	-0.585939	0.00389897	-0.476448	NEU_152_GM-CSF-R-alpha	P15509	NEU	GM-CSF-R-alpha	Granulocyte-macrophage colony-stimulating factor receptor subunit alpha (GM-CSF-R-alpha) (GMCSFR-alpha) (GMR-alpha) (CDw116) (CD antigen CD116)	chrX	1387693	1429274	CSF2RA	P15509	+	Pathways in cancer	hsa05200
p6_11	CRE_OID01341_OMG	175	0.100454	76	-0.231309	0.331764	0.00397167	0.27452	CRE_OID01341_OMG	P23515	CRE	OMG	Oligodendrocyte-myelin glycoprotein	chr17	29599031	29624557	OMG	P23515	-
p6_11	MET_OID01201_FKBP4	178	-0.116549	77	0.269425	-0.385974	0.00400102	-0.409595	MET_OID01201_FKBP4	Q02790	MET	FKBP4	Peptidyl-prolyl cis-trans isomerase FKBP4 (PPIase FKBP4) (EC 5.2.1.8) (51 kDa FK506-binding protein) (FKBP51) (52 kDa FK506-binding protein) (52 kDa FKBP) (FKBP-52) (59 kDa immunophilin) (p59) (FK506-binding protein 4) (FKBP-4) (FKBP59) (HSP-binding immunophilin) (HBI) (Immunophilin FKBP52) (Rotamase) [Cleaved into: Peptidyl-prolyl cis-trans isomerase FKBP4, N-terminally processed]	chr12	2904119	2914576	FKBP4	Q02790	+
p1_5	ONC2_145_Gal-1	47	-0.297859	49	0.285701	-0.58356	0.00402412	-0.211682	ONC2_145_Gal-1	P09382	ONC2	Gal-1	Galectin-1 (Gal-1) (14 kDa laminin-binding protein) (HLBP14) (14 kDa lectin) (Beta-galactoside-binding lectin L-14-I) (Galaptin) (HBL) (HPL) (Lactose-binding lectin 1) (Lectin galactoside-binding soluble 1) (Putative MAPK-activating protein PM12) (S-Lac lectin 1)	chr22	38071615	38075813	LGALS1	P09382	+
p1_5	CVD3_129_FABP4	47	0.300505	50	-0.282475	0.58298	0.00403991	0.697671	CVD3_129_FABP4	P15090	CVD3	FABP4	Fatty acid-binding protein, adipocyte (Adipocyte lipid-binding protein) (ALBP) (Adipocyte-type fatty acid-binding protein) (A-FABP) (AFABP) (Fatty acid-binding protein 4)	chr8	82390654	82395498	FABP4	P15090	-
p6_11	DEV_OID01426_CD74	179	0.0949453	77	-0.220717	0.315662	0.00409699	0.167285	DEV_OID01426_CD74	P04233	DEV	CD74	HLA class II histocompatibility antigen gamma chain (HLA-DR antigens-associated invariant chain) (Ia antigen-associated invariant chain) (Ii) (p33) (CD antigen CD74)	chr5	149781200	149792492	CD74	P04233	-
p1_5	CVD3_191_TNF-R1	47	-0.295695	50	0.277953	-0.573648	0.00432342	-0.383235	CVD3_191_TNF-R1	P19438	CVD3	TNF-R1	Tumor necrosis factor receptor superfamily member 1A (Tumor necrosis factor receptor 1) (TNF-R1) (Tumor necrosis factor receptor type I) (TNF-RI) (TNFR-I) (p55) (p60) (CD antigen CD120a) [Cleaved into: Tumor necrosis factor receptor superfamily member 1A, membrane form; Tumor necrosis factor-binding protein 1 (TBPI)]	chr12	6437923	6451280	TNFRSF1A	P19438	-
p1_5	CVD2_138_CTRC	47	-0.297887	50	0.280014	-0.577901	0.0043297	-0.583043	CVD2_138_CTRC	Q99895	CVD2	CTRC	Chymotrypsin-C (EC 3.4.21.2) (Caldecrin)	chr1	15764935	15775737	CTRC	Q99895	+
p1_5	CVD2_180_GT	44	0.310091	49	-0.278449	0.588539	0.0044187	0.508189	CVD2_180_GT	P51161	CVD2	GT	Gastrotropin (GT) (Fatty acid-binding protein 6) (Ileal lipid-binding protein) (ILBP) (Intestinal 15 kDa protein) (I-15P) (Intestinal bile acid-binding protein) (I-BABP)	chr5	159614374	159665742	FABP6	P51161	+
p1_5	NEU_132_CNTN5	46	-0.299614	49	0.28127	-0.580884	0.00450284	-0.415136	NEU_132_CNTN5	O94779	NEU	CNTN5	Contactin-5 (Neural recognition molecule NB-2) (hNB-2)	chr11	98891683	100229616	CNTN5	O94779	+
p1_5	ONC2_168_TNFRSF19	47	-0.290401	49	0.278548	-0.56895	0.00462256	-0.380663	ONC2_168_TNFRSF19	Q9NS68	ONC2	TNFRSF19	Tumor necrosis factor receptor superfamily member 19 (TRADE) (Toxicity and JNK inducer)	chr13	24144509	24250232	TNFRSF19	Q9NS68	+
p6_11	CRE_OID01354_LRMP	175	0.0998612	76	-0.229943	0.329805	0.00464751	0.47348	CRE_OID01354_LRMP	Q12912	CRE	LRMP	Lymphoid-restricted membrane protein (Protein Jaw1) [Cleaved into: Processed lymphoid-restricted membrane protein]	chr12	25173936	25261268	LRMP	Q12912	+
[truncated: 441 more rows]

## Sheet: STable4
Supplementary Table 4. Analysis of differences in distribution of Ovarian Cancer stages (I-IV) between the cohorts used.
Stage	Cohort1	Cohort2	StageFraction_Cohort1	StageCount_Cohort2	TotalCount_Cohort2	StageFraction_Cohort2	Pvalue (Two-sided Binominal test)
[truncated: 24 more rows]

## Sheet: Key to Supplementary Data
The supplementary data consists of 3 sheets; SData 1, SData2 and SData3.
[truncated: 6 more rows]

[truncated: 3 more sheets: SData1, SData2, SData3]
